# Supplementary material for: Highly flexible metabolism of the marine euglenozoan protist Diplonema papillatum
Source: BMC Biol. 2021 Nov 24;19:251. doi: 10.1186/s12915-021-01186-y (PMC8611851; doi:10.1186/s12915-021-01186-y)
Supplement: Supplementary file 4 — Additional file 4: Table S2. List of metabolites identified in D. papillatum. A comprehensive metabolite list covering all important compounds detected in the D. papillatum metabolome, their analytical characteristics including identification tools, metabolic trend changes in four compared conditions (R+, R-, P+, P-). The Metabolite Mapper generated metabolomic data mining presented as a series of sheets comprising a metabolite list (S3a), and boxplot diagrams of each detected metabolite arranged accordingly to a particular metabolic pathway (S3b-S3j). The up- and downregulated significant changes between groups are highlighted by blue and pink backgrounds, respectively. Thresholds: Log2-fold change ≤2, and p-value ≤0.05. For p-value calculation, the two-sample unequal variance test with symmetrical distribution was used. [file 12915_2021_1186_MOESM4_ESM.xlsx]

## Sheet: Cover
	Highly flexible metabolism of the marine euglenozoan protist Diplonema papillatum
	Ingrid Škodová-Sveráková1,2,#,*, Kristína Záhonová1,3,#, Valéria Juricová1,4, Maksym Danchenko5, Martin Moos6, Peter Baráth5,7, Galina Prokopchuk1, Anzhelika Butenko1,8, Veronika Lukáčová7, Lenka Kohútová5, Barbora Bučková2, Aleš Horák1,4, Drahomíra Faktorová1,4, Anton Horváth2, Petr Šimek6, and Julius Lukeš1,4,*
	1 Institute of Parasitology, Biology Centre, Czech Academy of Sciences, České Budějovice (Budweis), Czech Republic
	2 Faculty of Natural Sciences, Comenius University, Bratislava, Slovakia
	3 Faculty of Science, Charles University, BIOCEV, Vestec, Czech Republic
	4 Faculty of Sciences, University of South Bohemia, České Budějovice (Budweis), Czech Republic
	5 Institute of Chemistry, Slovak Academy of Sciences, Bratislava, Slovakia
	6 Institute of Entomology, Biology Centre, Czech Academy of Sciences, České Budějovice (Budweis), Czech Republic
	7 Medirex Group Academy, n.o., Trnava, Slovakia
	8 Faculty of Science, University of Ostrava, Ostrava, Czech Republic
	# These authors contributed equally to this work
	*Corresponding authors: jula@paru.cas.cz (J.L.), skodovaister@gmail.com (I. Š.-S.)
	Additional file 4
	Table S2. List of metabolites identified in D. papillatum. A comprehensive metabolite list covering all important compounds detected in the D. papillatum metabolome, their analytical characteristics including identification tools, metabolic trend changes in four compared conditions (R+, R-, P+, P-). The Metabolite Mapper generated metabolomic data mining presented as a series of sheets comprising…

## Sheet: S2a_SUMMARY
						Metabolite Identification							Metabolic trends in four compared Diplonema cell states (R+, R-, P+,P-)
					HRMS	Accurate mass	Spectrum	Separation	Spectrum	Library	Chemical		R-/R+				P-/P+				R+/P+				R-/P-
Name	Sheet	KEGG ID	RT [min]	Chemical formula	Ionization Mode	[M+H]+ or [M-H]-	ESI HRMS	RT	MS/MS	Reference	Standard		log2FoldCh.*	log10 pValue*	Welch's T-Test (pValue)		log2FoldCh.*	log10 pValue*	Welch's T-Test (pValue)		log2FoldCh.*	log10 pValue*	Welch's T-Test (pValue)		log2FoldCh.*	log10 pValue*	Welch's T-Test (pValue)
OSMOLYTES
Betaine	S2b_Osmolytes	C00719	7.2	C5H11NO2	posESI	118.086	y	y	y	y	y		0.225843	-1.12748	0.0745627		-0.0993902	-0.21566	0.608612		-2.76071	-15.5148	3.05658e-16		-2.43548	-5.70305	1.98132e-06
3-Dimethylseleniopropionate (DMSeP)	S2b_Osmolytes	NA	8.25	C5H10O2Se	posESI	182.992	y	y	y	y	n		5.02222	-3.53643	0.000290784		3.15359	-3.9097	0.000123113		-3.51809	-6.83412	1.46515e-07		-1.64945	-3.24991	0.000562461
3-Dimethylsulfoniopropionate (DMSP)	S2b_Osmolytes	C04022	8.77	C5H10O2S1	posESI	135.047	y	y	y	y	y		0.377488	-7.34271	4.54248e-08		1.80418	-12.7105	1.94763e-13		1.69741	-17.0172	9.61193e-18		0.270716	-5.19173	6.43086e-06
Glycerophosphocholine	S2b_Osmolytes	C00670	9	C8H20NO6P	posESI	258.11	y	y	y	y	y		0.881121	-1.28728	0.0516081		-1.6132	-1.55441	0.0278988		2.45954	-6.32515	4.72992e-07		4.95386	-3.50646	0.000311562
Glycerotrimethylhomoserine	S2b_Osmolytes	NA	7.52	C10H21NO6	posESI	236.149	Y	Y	y	y	n		1.79334	-6.61375	2.4336e-07		3.13247	-6.86331	1.36989e-07		-0.729805	-6.98885	1.02601e-07		-2.06893	-6.56609	2.7159e-07
Glyceromethyl-3-alanine betaine (GMAB)	S2b_Osmolytes	NA	8.52	C10H21NO6	posESI	236.149	Y	Y	y	y	n		0.869227	-4.98144	1.04366e-05		2.76548	-9.42598	3.74986e-10		-0.653273	-3.28754	0.000515771		-2.54953	-9.53685	2.90502e-10
Gonyol (5-Dimethylsulfonio-3-hydroxypentanoate)	S2b_Osmolytes	NA	7.42	C7H14O3S	posESI	179.074	y	y	y	y	n		0.781781	-3.84548	0.000142731		0.898577	-3.96127	0.000109328		-0.13126	-0.361901	0.434609		-0.248055	-0.706917	0.196374
Choline	S2b_Osmolytes	C00114	13.5	C5H13NO	posESI	1004.11	y	y	y	y	y		-0.180632	-1.35265	0.0443969		0.166311	-0.996673	0.100769		-3.46557	-10.0851	8.22009e-11		-3.81252	-5.15238	7.04083e-06
Proline betaine	S2b_Osmolytes	C10172	6.67	C7H13NO2	posESI	144.102	y	y	y	y	y		-0.905447	-4.41434	3.85174e-05		1.81159	-4.59619	2.53403e-05		-0.746814	-1.82265	0.0150437		-3.46385	-5.13005	7.41225e-06
Trigonelline (N-Methylnicotinate)	S2b_Osmolytes	C01004	7.59	C7H7NO2	posESI	138.055	y	y	y	y	y		2.50204	-5.97684	1.05478e-06		1.27671	-3.57558	0.000265716		0.703321	-3.99394	0.000101406		1.92866	-6.01135	9.74211e-07
METABOLITES of GLYCOLYSIS and GLUCONEOGENESIS
Fructose	S2c_Glycolysis-Gluconeogenesis	C00095	8.9	C6H12O6	negESI	179.056	y	y	y	y	y		4.63112	-2.49499	0.00319897		2.1098	-0.872461	0.134134		0.559082	-0.759044	0.174163		3.0804	-2.20452	0.00624428
Fructose-1-phosphate	S2c_Glycolysis-Gluconeogenesis	C01094	11.2	C6H13O9P	negESI	259.022	y	y	y	y	y		1.52101	-1.16284	0.0687317		-0.028763	-0.050493	0.89024		-0.329928	-0.174193	0.669587		1.21985	-1.1824	0.0657057
Gluconate	S2c_Glycolysis-Gluconeogenesis	C00257	9.6	C6H12O7	negESI	195.051	y	y	y	y	y		0.279726	-0.882248	0.131145		0.161641	-0.385945	0.411201		-0.584733	-0.598468	0.252076		-0.466647	-0.652452	0.222612
Glucose	S2c_Glycolysis-Gluconeogenesis	C00267	9.9	C6H12O6	negESI	179.056	y	y	y	y	y		0.164978	-0.491506	0.322473		0.437915	-0.335813	0.461516		0.257016	-0.081333	0.829215		-0.0159211	-0.10119	0.792155
Glucose-1-phosphate and Fructose-6-phosphate	S2c_Glycolysis-Gluconeogenesis	C00103	11.1	C6H13O9P	negESI	259.022	y	y	y	y	y		1.69505	-0.936415	0.115767		0.999406	-0.971314	0.106828		0.524202	-1.79357	0.0160852		1.21985	-1.1824	0.0657057
Glucose-6-phosphate	S2c_Glycolysis-Gluconeogenesis	C00668	11.8	C6H13O9P	negESI	259.022	y	y	y	y	y		2.24279	-2.21891	0.00604075		0.496103	-0.915976	0.121346		0.39004	-1.90417	0.0124689		2.13672	-1.782	0.0165195
Glyceraldehyde-3-phosphate	S2c_Glycolysis-Gluconeogenesis	C00118	11.2	C3H7O6P	negESI	168.991	y	y	y	y	y		2.46705	-1.79802	0.0159214		0.960182	-0.954022	0.111168		1.25454	-3.88834	0.000129317		2.76141	-2.27459	0.00531385
Glycerol-3-phosphate	S2c_Glycolysis-Gluconeogenesis	C00093	10.47	C3H9O6P	negESI	171.006	y	y	y	y	y		0.468779	-0.567055	0.270985		-1.04047	-2.58919	0.00257517		-2.00746	-1.35763	0.0438908		-0.498212	-0.672248	0.212693
Glycerol	S2c_Glycolysis-Gluconeogenesis	C00116	6.59	C3H8O3	negESI	91.0401	y	y	y	y	y		-1.8162	-4.84908	1.41554e-05		-1.727	-4.25484	5.56113e-05		-1.31246	-3.1641	0.00068533		-1.40166	-1.77318	0.0168587
Phosphoenolpyruvate	S2c_Glycolysis-Gluconeogenesis	C00074	12.6	C3H5O6P	negESI	166.975	y	y	y	y	y		2.56147	-1.52015	0.0301888		-1.67494	-0.0672751	0.856495		-0.801696	-0.276905	0.52856		3.43471	-1.453	0.035237
Trehalose	S2c_Glycolysis-Gluconeogenesis	C01083	10.8	C12H22O11	negESI	341.109	y	y	y	y	y		1.07044	-6.25946	5.50227e-07		-1.20945	-6.09364	8.06055e-07		-0.58176	-2.29614	0.00505658		1.69813	-7.09838	7.97305e-08
Trehalose-6-phosphate	S2c_Glycolysis-Gluconeogenesis	C00689	11.9	C12H23O14P	negESI	421.075	y	y	y	y	y		2.61902	-0.168309	0.67872		0.390628	-0.301401	0.499573		-0.999323	-0.396797	0.401054		1.22907	-1.61285	0.0243863
UDP-Glucose	S2c_Glycolysis-Gluconeogenesis	C00029	11.6	C15H22N2O17P2	negESI	563.032	y	y	y	y	y		1.34538	-0.769297	0.1701		-0.346559	-0.0973939	0.799109		0.749197	-1.77009	0.016979		2.44114	-2.29652	0.00505217
																					0
METABOLITES of PENTOSE PHOSPHATE PATHWAY																					0
Ribulose-5-phosphate	S2d_PPP	C00199	10.7	C5H11O8P	negESI	229.012	y	y	y	y	y		-2.71932	-3.11391	0.000769296		-1.33265	-1.84434	0.0143106		2.61224	-2.62373	0.00237833		1.22556	-1.01594	0.0963962
Ribose-5-phosphate	S2d_PPP	C00117	10.95	C5H11O8P	negESI	229.012	y	y	y	y	y		3.08164	-2.66376	0.00216889		2.93596	-1.62927	0.0234818		1.41182	-2.66873	0.0021442		1.55751	-1.9536	0.0111275
Sedoheptulose-7-phosphate	S2d_PPP	C05382	11.4	C7H15O10P	negESI	289.033	y	y	y	y	y		1.75883	-0.57989	0.263093		-1.30268	-0.43036	0.371227		0.998879	-2.92878	0.00117819		4.06038	-3.05261	0.000885918
Sedoheptulose	S2d_PPP	C08355	9.4	C7H14O7	negESI	209.067	y	y	y	y	y		2.11491	-3.32525	0.000472876		2.28577	-2.8668	0.00135893		-0.0883636	-0.0958434	0.801967		-0.259221	-0.0242748	0.945639
METABOLITES of the PYRUVATE METABOLISM, OPINES
3-Alanopine	S2e_Pyruvate-Opine	C02207	8.7	C6H11O4N1	posESI	162.076	y	y	y	y	n		0.858702	-4.57736	2.64632e-05		-0.620888	-4.55014	2.81747e-05		-1.2714	-11.2793	5.25682e-12		0.208193	-0.421851	0.378573
Lactate	S2e_Pyruvate-Opine	C00186	6.3	C3H6O3	negESI	89.0244	y	y	y	y	y		-0.878465	-3.22613	0.00059412		-1.40287	-5.13463	7.33444e-06		-0.265301	-1.3396	0.045751		0.259103	-0.228579	0.590774
Pyruvate	S2e_Pyruvate-Opine	C00022	5.5	C3H4O3	negESI	87.0088	y	y	y	y	y		-0.0503164	-0.0208539	0.953117		1.37821	-2.09447	0.00804511		-0.116906	-0.10019	0.793981		-1.54543	-2.14635	0.00713922
Saccharopine	S2e_Pyruvate-Opine	C00449	10.75	C11H20N2O6	posESI	277.139	y	y	y	y	n		-0.488287	-1.67629	0.0210721		-0.600028	-2.79193	0.00161463		-0.74536	-4.40261	3.9572e-05		-0.633619	-1.00338	0.0992247
Tauropine	S2e_Pyruvate-Opine	C01616	9.73	C5H11NO5S	negESI	196.029	y	y	y	y	n		3.23552	-2.01269	0.00971205		2.91114	-1.99607	0.0100908		-1.90199	-1.5951	0.0254041		-1.57761	-1.66626	0.0215643
METABOLITES of the TCA CYCLE
2-Oxoglutarate (Ketoglutarate)	S2f_TCA	C00026	11	C5H6O5	posESI	147.029	y	y	y	y	y		2.10001	-3.3796	0.000417249		1.18622	-1.4465	0.0357685		-0.233767	-0.391191	0.406265		0.680029	-1.89185	0.0128276
cis-Aconitate	S2f_TCA	C00417	12.5	C6H6O6	negESI	173.009	y	y	y	y	y		-3.42743	-0.67007	0.213762		-1.61262	-4.23915	5.76565e-05		0.815995	-3.72212	0.000189618		-0.998814	-0.419513	0.380616
trans-Aconitate	S2f_TCA	C02341	13.6	C6H6O6	negESI	173.009	y	y	y	y	y		0.572968	-0.302262	0.498583		0.995932	-0.991543	0.101966		1.2599	-1.52435	0.0298985		0.836931	-0.535038	0.291717
Citrate and Isocitrate	S2f_TCA	C00158	12.8	C6H8O7	posESI	193.034	y	y	y	y	y		0.389097	-0.485403	0.327037		0.188409	-0.430808	0.370845		0.212275	-0.53815	0.289634		0.412963	-0.101398	0.791775
Fumarate	S2f_TCA	C00122	11.4	C4H4O4	negESI	115.004	y	y	y	y	y		1.39401	-3.49601	0.00031915		1.39775	-2.23757	0.00578674		-0.817625	-5.07519	8.41032e-06		-0.821364	-1.56424	0.0272745
Malate	S2f_TCA	C00149	11.3	C4H6O5	negESI	133.014	y	y	y	y	y		1.32563	-3.24281	0.00057173		1.36664	-2.27184	0.00534758		-0.752632	-4.30288	4.9788e-05		-0.793641	-1.58241	0.0261568
Succinate	S2f_TCA	C00042	10.8	C4H6O4	posESI	119.034	y	y	y	y	y		0.153319	-0.0364358	0.919526		-1.68601	-3.67864	0.000209587		-2.13766	-7.90155	1.25444e-08		-0.298331	-1.03858	0.091499
AMINO ACID Metabolism
4-Aminobutyrate (GABA)	S2g_AA	C00334	10.2	C4H9NO2	posESI	104.071	y	y	y	y	y		-0.137862	-0.650349	0.223692		-0.450912	-3.13458	0.000733536		-0.148717	-0.589286	0.257463		0.164333	-1.71524	0.0192645
Alanine	S2g_AA	C00041	9.9	C3H7NO2	posESI	90.0505	y	y	y	y	y		0.153851	-1.08295	0.0826128		0.118804	-0.599128	0.251694		-0.711253	-6.92079	1.20009e-07		-0.676207	-3.06418	0.000862629
Arginine	S2g_AA	C00062	17	C6H14N4O2	negESI	173.104	y	y	y	y	y		0.117965	-0.680798	0.208546		0.5441	-1.53387	0.0292503		-1.6551	-8.9888	1.02612e-09		-2.08123	-4.82954	1.48068e-05
Aspartate	S2g_AA	C00049	10.4	C4H7NO4	negESI	132.03	y	y	y	y	y		2.76713	-3.80165	0.000157889		1.43972	-2.0673	0.0085644		-1.49787	-4.87752	1.32581e-05		-0.170468	-0.446924	0.357335
Cysteine	S2g_AA	C00097	11	C3H7NO2S	negESI	120.012	y	y	y	y	y		1.87874	-2.36472	0.00431796		-0.164153	-0.41967	0.380479		-5.56586	-13.7458	1.79543e-14		-3.52297	-3.71793	0.000191458
Glutamate	S2g_AA	C00025	9.7	C5H9NO4	negESI	146.046	y	y	y	y	y		1.30472	-5.09119	8.10612e-06		0.118038	-0.0821126	0.827727		-0.961914	-10.706	1.96799e-11		0.224766	-0.329048	0.468762
Glutamine	S2g_AA	C00064	10	C5H10N2O3	negESI	145.062	y	y	y	y	y		2.00512	-3.78388	0.000164484		0.979444	-2.03171	0.0092959		-1.39656	-10.3325	4.65014e-11		-0.370885	-1.38954	0.0407812
Glycine	S2g_AA	C00037	10.6	C2H5NO2	negESI	74.0248	y	y	y	y	y		-1.91346	-7.63739	2.3047e-08		-1.94626	-10.8107	1.54631e-11		-1.379	-9.15507	6.99734e-10		-1.3462	-3.53887	0.000289156
N-Methyltaurine	S2g_AA	NA	8.6	C3H9NO3S1	negESI	138.023	y	y	y	y	y		0.486134	-2.94882	0.00112507		-0.428607	-2.19593	0.00636902		-2.19127	-14.5809	2.62487e-15		-1.27652	-4.02735	9.38972e-05
Isoleucine	S2g_AA	C00407	6.8	C6H13NO2	negESI	130.087	y	y	y	y	y		0.239496	-0.0432946	0.905118		-1.82663	-8.97065	1.06992e-09		-0.675349	-1.49777	0.0317859		1.39077	-2.89974	0.00125967
Leucine	S2g_AA	C00123	7.1	C6H13NO2	negESI	130.087	y	y	y	y	y		0.228145	-0.0246811	0.944754		-1.95587	-10.1327	7.36771e-11		-0.797201	-3.00314	0.000992801		1.38681	-3.2051	0.000623593
Lysine	S2g_AA	C00047	16.2	C6H14N2O2	negESI	145.098	y	y	y	y	y		1.79786	-2.113	0.00770905		1.80169	-2.24138	0.0057361		-1.1035	-2.97178	0.00106715		-1.10733	-1.71309	0.0193604
Methionine	S2g_AA	C00073	7.3	C5H11NO3S	negESI	164.039	y	y	y	y	y		0.560543	-0.198552	0.633064		-2.04419	-6.76686	1.71055e-07		-2.18882	-6.50352	3.13673e-07		0.415911	-0.556069	0.277927
Phenylalanine	S2g_AA	C00079	6	C9H11NO2	negESI	164.072	y	y	y	y	y		-0.0346058	-0.689892	0.204224		-1.35827	-5.23421	5.83168e-06		-1.84418	-5.315	4.84176e-06		-0.520514	-1.31515	0.0484
Proline	S2g_AA	C00148	8.5	C5H9NO2	negESI	114.056	y	y	y	y	y		0.9708	-3.94317	0.000113981		-0.140096	-0.647713	0.225054		-1.79038	-11.8824	1.31099e-12		-0.679483	-1.75316	0.0176537
Serine	S2g_AA	C00065	10.6	C3H7NO3	negESI	104.035	y	y	y	y	y		6.20604	-5.56736	2.70795e-06		5.49208	-4.52839	2.96215e-05		-1.39344	-9.45256	3.5273e-10		-0.679483	-1.75316	0.0176537
Taurine	S2g_AA	C00245	10	C2H7O3N1S1	negESI	124.007	y	y	y	y	y		0.92184	-5.07046	8.5024e-06		0.359426	-1.03378	0.0925165		-0.800482	-12.1959	6.36907e-13		-0.238069	-0.985445	0.103408
Threonine	S2g_AA	C00188	9.8	C4H9NO3	negESI	118.051	y	y	y	y	y		-0.752156	-2.78057	0.00165741		-0.178155	-0.827792	0.148665		-2.08191	-8.68391	2.07056e-09		-2.65591	-5.34732	4.49452e-06
Tryptophan	S2g_AA	C00078	7.8	C11H12N2O2	negESI	203.083	y	y	y	y	y		0.475577	-0.90634	0.124068		-0.0917724	-0.371177	0.425425		-2.25336	-6.83265	1.47012e-07		-1.68601	-3.29165	0.000510917
Tyrosine	S2g_AA	C00082	8.6	C9H11NO3	negESI	180.067	y	y	y	y	y		0.993484	-4.53438	2.92159e-05		1.11546	-3.17481	0.000668637		-1.31964	-6.69243	2.03034e-07		-1.44161	-3.85104	0.000140917
Valine	S2g_AA	C00183	7.7	C5H11NO2	negESI	116.072	y	y	y	y	y		-0.823412	-3.03182	0.000929351		-0.735959	-4.20931	6.17572e-05		0.0263186	-0.480087	0.331064		-0.061134	-0.0750115	0.841373
3-Alanine Metabolism
3-Alanine	S2h_3-Ala	C00099	10.32	C3H7NO2	negESI	88.0404	y	y	y	y	y		-0.2577	-2.75531	0.00175669		-1.41585	-19.0239	9.46427e-20		-0.837535	-14.8639	1.3679e-15		0.320613	-2.3056	0.00494767
Carnosine	S2h_3-Ala	C00386	10.4	C9H14N4O3	negESI	225.099	y	y	y	y	y		3.38084	-6.06749	8.56063e-07		2.60624	-4.64389	2.27043e-05		0.723194	-1.03809	0.0916026		1.4978	-4.67722	2.10271e-05
Panthotenate (Vitamin B5)	S2h_3-Ala	C00864	5.3	C9H17NO5	negESI	218.103	y	y	y	y	y		-0.776657	-2.43916	0.00363781		0.0268984	-0.341582	0.455426		-1.86509	-8.95885	1.09939e-09		-2.66864	-4.02516	9.43719e-05
Uracil	S2h_3-Ala	C00106	6.06	C4H4N2O2	negESI	111.02	y	y	y	y	y		0.575955	-0.674453	0.211615		0.294466	-0.724414	0.188619		-2.0906	-10.9237	1.19207e-11		-1.80912	-4.37604	4.20685e-05
METABOLITES of the FATTY ACID METABOLISM
Propionate (C3:0)	S2i_FA	C00163	10.7	C3H6O2	negESI	73.0295	y	y	y	y	y		1.16245	-2.45021	0.00354638		-0.63226	-0.17476	0.668713		-2.15468	-7.17964	6.61246e-08		-0.359968	-0.916151	0.121297
Dodecanoate (C12:0)	S2i_FA	C02679	2.4	C12H24O2	negESI	199.17	y	y	y	y	y		-0.0812372	-0.0012461	0.997135		0.800986	-1.30114	0.0499869		0.952266	-4.2275	5.92249e-05		0.0700428	-0.24656	0.566813
Myristate (C14:0)	S2i_FA	C06424	2.37	C14H28O2	negESI	227.202	y	y	y	y	y		-1.25621	-9.82776	1.48676e-10		-0.221917	-0.0407512	0.910435		0.433745	-1.61003	0.0245452		-0.600549	-1.48423	0.0327924
Myristoleiate (C14:1)	S2i_FA	C08322	2.38	C14H26O2	negESI	225.186	y	y	y	y	y		-3.51476	-7.37351	4.23146e-08		0.402279	-0.37696	0.419798		0.920904	-1.99983	0.010004		-2.99614	-1.43268	0.036925
Stearate (C18:0)	S2i_FA	C01530	2.41	C18H36O2	negESI	283.264	y	y	y	y	y		-1.77796	-4.10093	7.92635e-05		-1.28924	-4.77222	1.68958e-05		-0.422733	-2.04947	0.00892342		-0.911458	-0.957653	0.110242
Oleate (C18:1n9)	S2i_FA	C00712	2.28	C18H34O2	negESI	281.249	y	y	y	y	y		-2.91946	-7.44215	3.61281e-08		-0.74308	-0.957923	0.110173		-0.124758	-0.767147	0.170944		-2.30114	-1.60601	0.0247737
Linoleiate (C18:2n)	S2i_FA	C01595	2.32	C18H32O2	negESI	279.233	y	y	y	y	y		-2.40345	-7.58282	2.61327e-08		-2.37138	-6.61149	2.4463e-07		-2.88397	-9.7275	1.87282e-10		-2.91604	-1.61532	0.0242485
Linolenate (C18:3n)	S2i_FA	C06426	2.35	C18H30O2	negESI	277.217	y	y	y	y	y		-12.9437	-8.21101	6.15157e-09		-5.0763	-8.79729	1.59483e-09		-2.09364	-7.44423	3.59556e-08		-9.96105	-0.902115	0.125281
Arachidonate (C20:0n)	S2i_FA	C06425	2.3	C20H40O2	negESI	311.296	y	y	n	n	y		-2.93893	-4.88439	1.305e-05		-2.5677	-5.87916	1.32081e-06		-0.842823	-2.57174	0.00268076		-1.21405	-1.508	0.0310457
Eicosenoate (20:1n)	S2i_FA	C16526	2.29	C22H42O2	negESI	309.28	y	y	n	n	y		-5.64115	-8.70182	1.98691e-09		-1.63997	-1.85185	0.0140654		-0.491957	-2.07067	0.00849829		-4.49314	-1.46695	0.0341231
Eicosadienoate (C20:2n)	S2i_FA	C16525	2.31	C20H36O2	negESI	307.264	y	y	n	n	y		-2.22111	-3.99879	0.000100279		-1.48852	-2.76157	0.00173155		-2.1027	-10.8039	1.57074e-11		-2.83529	-1.9516	0.0111788
Eicosatrienoate (C20:3n)	S2i_FA	C03242	2.33	C20H34O2	negESI	305.249	y	y	n	n	y		-7.3011	-8.38386	4.13176e-09		-5.77869	-9.95932	1.09819e-10		-1.01841	-5.72774	1.87181e-06		-2.54082	-0.860529	0.13787
Eicosatetraenoate (C20:4n)	S2i_FA	C00219	2.33	C20H32O2	negESI	303.233	y	y	n	n	y		-3.44511	-7.03603	9.20384e-08		-1.79983	-3.72835	0.000186916		0.0792361	-0.013254	0.969942		-1.56604	-1.23007	0.0588755
Eicosapentaenoate (C20:5n)	S2i_FA	C06428	2.3	C20H30O2	negESI	301.217	y	y	n	n	y		-4.04731	-7.49308	3.21308e-08		-2.26133	-5.59368	2.54869e-06		-0.0644361	-0.539738	0.288578		-1.85041	-1.29741	0.0504182
Docosatetraenoate (C22:4n6)	S2i_FA	C16527	2.3	C22H36O2	negESI	331.264	y	y	n	n	y		-3.59113	-8.09211	8.08892e-09		-3.30979	-10.838	1.4522e-11		-0.484736	-2.33447	0.00462944		-0.766075	-0.656847	0.22037
Docosapentaenoate (C22:5n3)	S2i_FA	C16513	2.33	C22H34O2	negESI	329.247	y	y	n	n	y		-3.60475	-7.63097	2.339e-08		-3.67358	-11.0004	9.99179e-12		-0.512281	-2.51329	0.00306697		-0.443452	-0.255191	0.55566
Acetyl-Coenzyme A	S2i_FA	C00024	8.5	C23H38N7O17P3S	negESI	808.118	y	y	y	y	y		8.05423	-3.58505	0.000259989		7.08981	-2.81384	0.00153518		0.612523	-1.26308	0.0545658		1.57694	-2.25215	0.00559569
Propionyl-Coenzyme A	S2i_FA	C00100	6.96	C24H40N7O17P3S	negESI	822.134	y	y	y	y	y		1.00182	-0.572235	0.267772		1.06427	-1.03037	0.0932467		0.701107	-1.20727	0.0620484		0.63866	-0.946977	0.112986
Butyryl-Coenzyme A	S2i_FA	C00136	7.27	C25H42N7O17P3S	negESI	836.15	y	y	y	y	y		0.929912	-0.714856	0.192816		0.198763	-0.720531	0.190313		0.264727	-0.990264	0.102267		0.995876	-0.179388	0.661625
Carnitine	S2i_FA	C00318	8.58	C7H15NO3	posESI	162.112	y	y	y	y	y		1.20989	-5.08358	8.24932e-06		-0.645907	-2.40799	0.00390849		-1.21334	-10.5103	3.08809e-11		0.642457	-2.33218	0.00465397
Acetyl-carnitine	S2i_FA	C02571	6.82	C9H17NO4	posESI	204.123	y	y	y	y	y		2.44091	-5.41489	3.84689e-06		1.42937	-3.5158	0.000304928		0.0683551	-0.35737	0.439167		1.0799	-4.35637	4.40178e-05
Propionyl-carnitine	S2i_FA	C03017	5.6	C10H19NO4	posESI	218.139	y	y	y	y	y		0.681155	-1.77058	0.0169597		0.0271601	-0.0825609	0.826874		-0.0429588	-0.0638929	0.863191		0.611036	-2.02355	0.00947228
Butyryl-carnitine	S2i_FA	C02862	5.22	C11H21NO4	posESI	232.154	y	y	y	y	y		0.898596	-1.58618	0.0259312		1.19531	-2.73844	0.00182624		0.935703	-2.41947	0.00380653		0.638994	-2.31311	0.00486288
Succinyl-carnitine	S2i_FA	C02301	6.65	C11H19NO6	posESI	262.129	y	y	y	y	y		3.14981	-4.45647	3.4957e-05		1.21091	-2.18272	0.00656575		-2.03375	-13.2205	6.01858e-14		-0.0948479	-0.271737	0.534888
Lauroyl-carnitine	S2i_FA	C02301	2.89	C19H37NO4	posESI	344.28	y	y	y	y	y		-1.06707	-1.35282	0.044379		-1.51216	-2.29312	0.00509185		-0.705303	-2.3774	0.00419374		-0.260212	-0.156342	0.697683
Palmitoyl-carnitine	S2i_FA	C02990	2.68	C23H45NO4	negESI	398.328	y	y	y	y	y		-2.18396	-5.1005	7.93419e-06		-4.88821	-9.43966	3.63362e-10		-0.806559	-2.84031	0.00144442		1.8977	-0.809266	0.155144
Oleoyl-carnitine	S2i_FA	C02301	2.62	C25H47NO4	negESI	424.343	y	y	y	y	y		-4.73541	-8.93509	1.1612e-09		-6.90202	-8.98593	1.03294e-09		-0.493283	-1.71197	0.0194102		1.67333	-0.225361	0.595167
Acetoacetate	S2i_FA	C00164	9.9	C4H6O3	negESI	101.024	y	y	y	y	y		3.9223	-4.1065	7.82523e-05		2.07085	-3.3548	0.000441777		-1.21779	-6.75496	1.75809e-07		0.633666	-1.89867	0.012628
3-Hydroxybutyrate	S2i_FA	C01089	6.88	C4H8O3	negESI	103.04	y	y	y	y	y		0.612305	-1.42781	0.0373414		-1.30716	-3.72155	0.000189867		-2.13291	-6.40085	3.97331e-07		-0.213438	-0.697315	0.200764
Betaine Glycerolipids (BGL)
Monoacylglyceryl-hydroxymethyltrimethyl-β-alanine (MGTA)
MGTA(14:0)	S2j_Lipids	NA	2.76	C24H47NO6	posESI	446.348	y	y	n	y	n		-2.71144	-5.02156	9.51571e-06		-0.216253	-0.214343	0.610459		0.876974	-5.59883	2.51868e-06		-1.61821	-1.33784	0.0459365
MGTA(16:0)	S2j_Lipids	NA	2.64	C26H51NO6	posESI	474.379	y	y	n	y	n		2.7906	-6.5335	2.9275e-07		3.74387	-5.95313	1.11396e-06		-0.272949	-1.1319	0.0738078		-1.22621	-4.85992	1.38065e-05
MGTA(16:1)	S2j_Lipids	NA	2.71	C26H49NO6	posESI	472.363	y	y	n	y	n		-2.81665	-6.51286	3.07003e-07		0.807166	-1.90001	0.0125889		1.69986	-10.4237	3.77005e-11		-1.92396	-2.00086	0.00998012
MGTA(18:1)	S2j_Lipids	NA	2.63	C28H53NO6	posESI	500.395	y	y	n	y	n		2.14877	-1.43309	0.0368903		5.25178	-3.18741	0.000649522		-0.272949	-1.1319	0.0738078		-3.37597	-2.89129	0.00128444
MGTA(18:2)	S2j_Lipids	NA	2.64	C28H51NO6	posESI	498.379	y	y	n	y	n		-1.68168	-0.68957	0.204376		0.320869	-0.917947	0.120796		-1.67292	-6.66557	2.15986e-07		-3.67546	-2.66035	0.00218601
MGTA(18:3)	S2j_Lipids	NA	2.65	C28H49NO6	posESI	496.363	y	y	n	y	n		-4.89172	-12.267	5.40754e-13		0.640824	-0.602826	0.24956		1.57845	-6.06649	8.58045e-07		-3.95409	-2.94981	0.00112251
MGTA(20:2)	S2j_Lipids	NA	2.61	C30H55NO6	posESI	526.41	y	y	n	y	n		2.15862	-1.0618	0.0867365		2.36538	-3.32178	0.000476676		-5.15849	-7.18968	6.46132e-08		-5.36525	-3.95456	0.000111029
MGTA(20:3)	S2j_Lipids	NA	2.56	C30H53NO6	posESI	524.395	y	y	n	y	n		2.40203	-0.833596	0.146691		4.35432	-1.76271	0.01727		-1.41235	-3.77167	0.000169173		-3.36464	-1.55489	0.0278682
MGTA(20:4)	S2j_Lipids	NA	2.61	C30H51NO6	posESI	522.379	y	y	n	y	n		-2.81967	-4.95252	1.11552e-05		1.32093	-2.17408	0.00669759		1.69328	-9.54928	2.82307e-10		-2.44732	-2.19203	0.00642646
MGTA(20:5)	S2j_Lipids	NA	2.62	C30H49NO6	posESI	520.363	y	y	n	y	n		-2.67676	-5.38133	4.1559e-06		1.15778	-1.8854	0.0130196		1.36692	-8.87912	1.32092e-09		-2.46761	-2.23816	0.00577878
MGTA(22:2)	S2j_Lipids	NA	2.56	C32H55NO6	posESI	550.411	y	y	n	y	n		-1.14807	-0.467674	0.340664		2.23403	-2.39548	0.00402271		0.172954	-0.392467	0.405072		-3.20915	-2.53059	0.00294717
MGTA(22:3)	S2j_Lipids	NA	2.59	C32H53NO6	posESI	548.394	y	y	n	y	n		-1.92707	-1.03203	0.0928892		2.1879	-2.29313	0.00509173		0.133807	-0.418055	0.381896		-3.98117	-2.47834	0.00332398
MGTA(22:5)	S2j_Lipids	NA	2.39	C32H49NO6	posESI	544.363	y	y	n	y	n		-4.93743	-7.38396	4.13086e-08		-3.76717	-5.35628	4.4027e-06		0.414642	-0.867897	0.135551		-0.755616	-0.547893	0.283209
Diacylglyceryl-hydroxymethyltrimethyl-β-alanine (DGTA)
DGTA(34:1)	S2j_Lipids	NA	2.28	C44H83NO7	posESI	738.642	y	y	y	n	n		5.12449	-3.70697	0.000196351		4.35482	-3.74237	0.000180978		-3.30922	-4.2977	5.03845e-05		-2.53955	-3.3779	0.000418885
DGTA(34:2)	S2j_Lipids	NA	2.28	C44H81NO7	posESI	736.609	y	y	y	n	n		7.46938	-3.52299	0.000299924		3.22644	-3.93165	0.000117045		-6.25951	-5.93429	1.16334e-06		-2.01657	-3.54175	0.00028724
DGTA(34:3)	S2j_Lipids	NA	2.28	C44H79NO7	posESI	734.593	y	y	y	n	n		12.3248	-3.476	0.000334193		5.52595	-4.31152	4.88066e-05		-8.15745	-4.57304	2.67273e-05		-1.35861	-3.41172	0.000387509
DGTA(34:4)	S2j_Lipids	NA	2.28	C44H77NO7	posESI	732.577	y	y	y	n	n		5.63648	-3.9188	0.000120558		5.44579	-4.97331	1.06338e-05		-1.70503	-2.78543	0.00163898		-1.51434	-4.22457	5.96248e-05
DGTA(34:5)	S2j_Lipids	NA	2.28	C44H75NO7	posESI	730.562	y	y	y	n	n		5.13088	-4.33808	4.59113e-05		5.76112	-5.15426	7.01027e-06		-0.89042	-1.92902	0.0117756		-1.52066	-4.35525	4.41317e-05
DGTA(36:2)	S2j_Lipids	NA	2.28	C46H85NO7	posESI	764.64	y	y	y	n	n		4.57451	-2.80763	0.00155728		3.83314	-3.57844	0.000263973		-3.6813	-4.1703	6.75618e-05		-2.93993	-3.4369	0.000365682
DGTA(36:3)	S2j_Lipids	NA	2.3	C46H83NO7	posESI	762.624	y	y	y	n	n		5.50298	-3.58425	0.000260464		4.45562	-3.94615	0.000113202		-2.38842	-3.53998	0.000288419		-1.34106	-2.42243	0.00378065
DGTA(36:4)	S2j_Lipids	NA	2.3	C46H81NO7	posESI	760.609	y	y	y	n	n		5.37859	-3.58975	0.000257189		4.91734	-4.02568	9.4259e-05		-1.21723	-1.18116	0.0658924		-0.755986	-1.47533	0.0334711
DGTA(36:5)	S2j_Lipids	NA	2.3	C46H79NO7	posESI	758.593	y	y	y	n	n		5.68462	-3.88906	0.000129103		4.64254	-4.39884	3.99173e-05		-1.35512	-2.28095	0.00523659		-0.31304	-1.28664	0.0516844
DGTA(38:4)	S2j_Lipids	NA	2.32	C48H83NO7	posESI	788.64	y	y	y	n	n		7.89724	-3.29653	0.000505203		6.07019	-4.06528	8.60436e-05		-4.20552	-2.60913	0.00245964		-2.37847	-3.45624	0.000349753
DGTA(38:5)	S2j_Lipids	NA	2.334	C48H81NO7	posESI	786.624	y	y	y	n	n		5.0526	-3.32738	0.000470561		6.08865	-4.32624	4.71797e-05		-1.21545	-1.09791	0.0798159		-2.2515	-3.7546	0.000175956
DGTA(38:6)	S2j_Lipids	NA	2.31	C48H81NO7	posESI	784.609	y	y	y	n	n		5.56747	-3.58892	0.000257683		5.26373	-4.5906	2.56686e-05		-1.97069	-4.32892	4.68899e-05		-1.66694	-3.94487	0.000113536
DGTA(40:10)	S2j_Lipids	NA	2.3	C50H87NO7	posESI	814.655	y	y	y	n	n		8.70708	-3.25396	0.000557236		16.5135	-3.96839	0.00010755		3.97663	-1.74929	0.0178117		-3.82983	-3.75805	0.000174562
DGTA(40:5)	S2j_Lipids	NA	2.3	C50H85NO7	posESI	812.64	y	y	y	n	n		7.92218	-1.52589	0.0297928		11.754	-3.39289	0.000404679		0	-1.64362	0.0227188		-3.83185	-3.18491	0.000653272
DGTA(40:6)	S2j_Lipids	NA	2.3	C50H83NO7	posESI	810.624	y	y	y	n	n		9.98134	-2.23493	0.00582199		13.0263	-3.73436	0.00018435		0	-1.23004	0.0588793		-3.04498	-3.48163	0.000329894
DGTA(40:7)	S2j_Lipids	NA	2.3	C50H81NO7	posESI	808.608	y	y	y	n	n		10.3245	-1.64644	0.0225717		15.3089	-4.81284	1.53872e-05		-	-	-		-4.98438	-4.74757	1.78824e-05
DGTA(40:8)	S2j_Lipids	NA	2.3	C50H79NO7	posESI	806.593	y	y	y	n	n		13.6435	-1.91398	0.0121906		17.2978	-4.33064	4.67048e-05		-	-	-		-3.65435	-4.17833	6.63236e-05
DGTA(40:9)	S2j_Lipids	NA	2.3	C50H77NO7	posESI	804.578	y	y	y	n	n		14.8045	-2.39339	0.00404211		17.9744	-4.15976	6.92212e-05		-	-	-		-3.1699	-3.92867	0.00011785
DGTA(42:10)	S2j_Lipids	NA	2.3	C52H85NO7	posESI	836.64	y	y	y	n	n		0	-0.730107	0.186163		14.3723	-4.57553	2.6575e-05		0	-0.392347	0.405185		-14.3723	-4.57525	2.65919e-05
DGTA(42:8)	S2j_Lipids	NA	2.3	C52H83NO7	posESI	834.624	y	y	y	n	n		5.88524	-1.27944	0.0525482		14.0067	-4.55716	2.77232e-05		-	-	-		-8.12143	-4.52813	2.96395e-05
DGTA(42:9)	S2j_Lipids	NA	2.3	C52H81NO7	posESI	832.609	y	y	y	n	n		10.6677	-2.40914	0.00389817		15.7487	-4.54604	2.84422e-05		-	-	-		-5.08094	-4.45567	3.50212e-05
Phosphocholines (PC)
Lyso-phosphocholines (lyso-PCs)
LysoPC(14:0/0:0)	S2j_Lipids	C04230	2.7	C22H46NO7P	posESI	468.308	y	y	y	y	n		-3.75498	-8.10313	7.88617e-09		-2.04134	-4.81777	1.52135e-05		1.7727	-5.89105	1.28513e-06		0.0590606	-0.28871	0.514388
LysoPC(16:0/0:0)	S2j_Lipids	C04102	2.7	C24H50NO7P	posESI	496.34	y	y	y	y	n		-1.91549	-3.52103	0.000301279		-2.48601	-5.53084	2.94552e-06		0.0320864	-0.0329663	0.926902		0.602611	-1.02274	0.0948977
LysoPC(16:1/0:0)	S2j_Lipids	C04230	2.7	C24H48NO7P	posESI	494.324	y	y	y	y	n		-5.44187	-8.85507	1.39615e-09		-3.01451	-5.91954	1.20354e-06		2.95129	-7.96778	1.077e-08		0.523928	-0.59188	0.25593
LysoPC(18:1/0:0)	S2j_Lipids	C04230	2.7	C26H52NO7P	posESI	522.355	y	y	y	y	n		-3.28413	-5.31437	4.84871e-06		-1.80017	-3.00901	0.000979466		1.24734	-4.51474	3.05673e-05		-0.236617	-0.157947	0.695109
LysoPC(18:3/0:0)	S2j_Lipids	C04230	2.7	C26H48NO7P	posESI	518.324	y	y	y	y	n		-3.60957	-5.87633	1.32943e-06		-2.59148	-6.61092	2.4495e-07		1.45478	-3.60876	0.000246171		0.436688	-1.12407	0.0751505
LysoPC(18:4/0:0)	S2j_Lipids	C04230	2.73	C26H46NO7P	posESI	516.308	y	y	y	y	n		-1.63306	-6.4061	3.92555e-07		-1.39333	-3.38959	0.000407766		1.30191	-5.57963	2.63252e-06		1.06218	-1.22086	0.0601365
LysoPC(20:2/0:0)	S2j_Lipids	C04230	2.7	C28H54NO7P	posESI	548.371	y	y	y	y	n		-4.02996	-6.58001	2.6302e-07		-3.31853	-5.11159	7.73403e-06		-0.714569	-1.90954	0.0123158		-1.426	-0.690913	0.203745
LysoPC(20:3/0:0)	S2j_Lipids	C04230	2.7	C28H52NO7P	posESI	546.355	y	y	y	y	n		-3.71875	-6.91494	1.21635e-07		-2.54268	-4.25795	5.52138e-05		1.30224	-5.20763	6.19964e-06		0.126173	-0.300894	0.500157
LysoPC(20:4/0:0)	S2j_Lipids	C04230	2.7	C28H50NO7P	posESI	544.34	y	y	y	y	n		-4.10255	-9.55566	2.78189e-10		-1.47537	-2.1254	0.00749212		2.50588	-9.06405	8.62873e-10		-0.121298	-0.144615	0.716778
LysoPC(20:5/0:0)	S2j_Lipids	C04230	2.71	C28H48NO7P	posESI	542.324	y	y	y	y	n		-4.0309	-9.67298	2.12332e-10		-1.42652	-3.0374	0.000917483		2.28156	-8.22886	5.90396e-09		-0.322812	-0.102932	0.788983
LysoPC(22:2/0:0)	S2j_Lipids	C04230	2.7	C30H58NO7P	posESI	576.402	y	y	y	y	n		-3.39128	-3.86033	0.000137934		-2.92598	-6.93028	1.17415e-07		0.725062	-1.85563	0.0139433		0.259758	-0.387932	0.409324
LysoPC(22:4/0:0)	S2j_Lipids	C04230	2.7	C30H54NO7P	posESI	572.371	y	y	y	y	n		-3.40253	-6.49468	3.20124e-07		-1.79839	-3.12424	0.000751213		1.40942	-5.80323	1.57314e-06		-0.194722	-0.171925	0.673093
LysoPC(22:5/0:0)	S2j_Lipids	C04230	2.7	C30H52NO7P	posESI	570.355	y	y	y	y	n		-3.88488	-8.76667	1.7113e-09		-1.56052	-1.96699	0.0107896		2.38498	-8.87254	1.3411e-09		0.0606087	-0.214971	0.609577
Phosphoglycerocholines (PCs)
PC(34:3)	S2j_Lipids	C00157	2.41	C42H78NO8P	posESI	756.554	y	y	y	y	n		4.47726	-2.64208	0.00227992		-4.55711	-6.67993	2.08962e-07		-4.46952	-6.37439	4.22292e-07		4.56484	-2.7691	0.00170175
PC(34:4)	S2j_Lipids	C00157	2.41	C42H76NO8P	posESI	754.538	y	y	y	y	n		4.4136	-3.18485	0.000653363		1.04642	-2.68864	0.00204813		-1.81419	-4.01187	9.73037e-05		1.553	-2.03412	0.00924452
PC(36:4)	S2j_Lipids	C00157	2.38	C44H80NO8P	posESI	782.569	y	y	y	y	n		3.88461	-3.28591	0.000517709		-2.37921	-5.2873	5.16055e-06		-2.20513	-5.41588	3.83809e-06		4.05869	-3.36441	0.000432108
PC(36:5)	S2j_Lipids	C00157	2.39	C44H78NO8P	posESI	780.554	y	y	y	y	n		4.20047	-3.81061	0.000154663		0.246881	-0.445125	0.358819		-1.90176	-6.47484	3.35093e-07		2.05183	-2.98549	0.00103396
PC(40:4)	S2j_Lipids	C00157	2.42	C48H88NO8P	posESI	838.632	y	y	y	y	n		4.20047	-3.81061	0.000154663		0.246881	-0.445125	0.358819		-1.90176	-6.47484	3.35093e-07		2.05183	-2.98549	0.00103396
PC(40:5)	S2j_Lipids	C00157	2.4	C48H86NO8P	posESI	836.614	y	y	y	y	n		3.93986	-1.59136	0.0256237		-3.15782	-4.87227	1.34193e-05		-4.57142	-4.50417	3.13205e-05		2.52626	-1.80892	0.0155266
PC(40:6)	S2j_Lipids	C00157	2.4	C48H84NO8P	posESI	834.601	y	y	y	y	n		3.54251	-2.61577	0.00242232		-12.6979	-8.19741	6.34738e-09		-2.73487	-6.00273	9.93722e-07		13.5056	-3.02968	0.000933942
PC(40:7)	S2j_Lipids	C00157	2.4	C48H82NO8P	posESI	832.585	y	y	y	y	n		4.08164	-3.67903	0.000209397		-0.851015	-2.18551	0.00652368		-2.48988	-7.38855	4.08742e-08		2.44277	-3.17237	0.00067241
PC(40:8)	S2j_Lipids	C00157	2.4	C48H80NO8P	posESI	830.569	y	y	y	y	n		3.99032	-3.90698	0.000123886		1.53631	-4.12154	7.55892e-05		-1.74767	-6.4851	3.27263e-07		0.706347	-1.65492	0.0221351
PC(40:9)	S2j_Lipids	C00157	2.4	C48H78NO8P	posESI	828.554	y	y	y	y	n		4.1696	-4.08043	8.30946e-05		1.40184	-3.91328	0.000122102		-2.02701	-7.64324	2.27383e-08		0.740746	-1.84427	0.014313
PC(40:10)	S2j_Lipids	C00157	2.4	C48H76NO8P	posESI	826.538	y	y	y	y	n		4.13308	-4.24796	5.64991e-05		0.81823	-1.76358	0.0172355		-2.66008	-9.27293	5.33417e-10		0.654776	-1.91592	0.0121362
PC(42:8)	S2j_Lipids	C00157	2.4	C50H84NO8P	posESI	858.601	y	y	y	y	n		4.22669	-3.93509	0.000116122		2.11172	-4.17733	6.6477e-05		-1.32657	-4.34849	4.48244e-05		0.788399	-0.892276	0.128152
PC(42:9)	S2j_Lipids	C00157	2.4	C50H82NO8P	posESI	856.581	y	y	y	y	n		4.06855	-4.08491	8.22413e-05		2.10966	-4.43635	3.66145e-05		-1.26526	-4.97106	1.0689e-05		0.693631	-1.02379	0.0946693
PC(42:10)	S2j_Lipids	C00157	2.4	C50H80NO8P	posESI	854.569	y	y	y	y	n		3.76208	-4.45293	3.5243e-05		2.05172	-4.6633	2.17121e-05		-1.26727	-4.78704	1.6329e-05		0.44309	-1.15099	0.0706332
Reference standards
Fluorophenylalanine			5.7	C9H10FNO2	negESI / posESI	182.0622 / 184.0768	y	y	y	y	y
13C6-Glucose-6-phosphate			11.8	[13]C6H13O9P	negESI	265.043	y	y	y	y	y
DGTS-d9 (C16:0, C16:0)			2.4	C42H72D9NO7	posESI	721.665	y	y	y	y	y
Notes
NA, Not Available
y, yes
n, no
ESI HRMS, electrospray ionization high resolution mass spectrometry
, pValue ≤ 0.01
, pValue ≤ 0.05
, pValue ≥ 0.05
*log2-fold change and log10 pValue significance cutoffs for differential expression were 2 and 0.05, respectively
+1,2‑diacylglyceryl-3-O-4'-(N,N,N-trimethyl)-homoserine (sometimes abbreviated to DGTS)
4500 and 5000 are the instruments threshold (electronic noise limit)

## Sheet: S2b_Osmolytes
Betaine		KEGG:	C00719	HMDB:	43			3-Dimethylseleniopropionate (DMSeP)		KEGG:	NA	HMDB:	NA			3-Dimethylsulfoniopropionate (DMSP)		KEGG:	C04022	HMDB:	NA			Glycerophosphocholine		KEGG:	C00670	HMDB:	86			Glycerotrimethylhomoserine		KEGG:	NA	HMDB:	NF			Glyceromethyl-3-alanine betaine (GMAB)		KEGG:	NA	HMDB:	NF			Gonyol (5-Dimethylsulfonio-3-hydroxypentanoate)
	QC	R+	R-	P+	P-				QC	R+	R-	P+	P-				QC	R+	R-	P+	P-				QC	R+	R-	P+	P-				QC	R+	R-	P+	P-				QC	R+	R-	P+	P-				QC
Min	1.59407e+10	2.31107e+09	4.04918e+09	1.62485e+10	2.44655e+10			Min	420462	4500	496735	70909.8	3.00477e+06			Min	3.81616e+10	4.17231e+10	7.64765e+10	1.08056e+10	6.30887e+10			Min	371543	458476	766280	4500	8527.24			Min	2.98039e+08	1.33729e+08	6.48891e+08	2.08101e+08	2.3549e+09			Min	6.8434e+09	2.8522e+09	6.56744e+09	3.07576e+09	4.8324e+10			Min	1.59108e+10
To Q1	1.14585e+09	1.49758e+09	1.14806e+09	1.00665e+10	3.74639e+09			To Q1	311601	30445.5	1.84152e+06	509948	3.49322e+06			To Q1	5.56911e+09	2.01518e+10	1.15369e+10	6.59884e+09	8.66133e+09			To Q1	213367	176339	614899	114461	36186.9			To Q1	4.9769e+07	4.29749e+07	5.5821e+07	1.11704e+08	5.86927e+08			To Q1	1.02541e+09	2.37287e+09	2.70411e+09	3.84447e+09	9.29304e+09			To Q1	3.30725e+09
To Q2	6.69457e+09	1.05357e+09	4.88923e+08	6.63765e+09	2.54699e+09			To Q2	216585	48694.6	379776	377364	2.02887e+06			To Q2	3.20901e+09	6.22864e+09	4.58367e+08	3.59453e+09	1.58504e+09			To Q2	119743	259907	266727	43703.7	8456.44			To Q2	3.23905e+07	4.83821e+07	7.54752e+07	5.34811e+07	3.3165e+08			To Q2	7.47146e+08	3.44736e+08	9.02722e+08	1.83958e+09	1.94757e+09			To Q2	1.18457e+09
To Q3	1.07783e+09	9.05184e+08	8.79268e+08	5.7055e+09	3.05031e+09			To Q3	3.5885e+06	284664	778075	284082	1.9433e+06			To Q3	2.89662e+10	6.47587e+09	3.15973e+09	1.86755e+09	3.47582e+09			To Q3	189270	580701	457157	92559.5	59256.1			To Q3	8.79223e+08	3.03497e+07	6.65686e+07	5.15599e+07	2.49039e+08			To Q3	3.15971e+10	1.29143e+09	6.25476e+08	1.111e+09	3.34804e+09			To Q3	6.25314e+09
To Max	1.64198e+09	3.75899e+09	2.82348e+08	5.17187e+09	5.65574e+09			To Max	1.54526e+06	635052	1.315e+06	419179	3.56962e+06			To Max	5.0611e+09	1.67307e+10	2.1522e+09	4.22757e+09	1.97698e+09			To Max	164098	1.26951e+06	1.70896e+06	1.0724e+06	239533			To Max	8.78674e+07	8.68115e+07	1.53752e+08	3.06821e+08	3.95818e+08			To Max	9.71686e+08	5.90367e+09	1.42276e+09	3.29353e+09	4.39337e+09			To Max	2.43981e+09
			R-/R+		P-/P+						R-/R+		P-/P+						R-/R+		P-/P+						R-/R+		P-/P+						R-/R+		P-/P+						R-/R+		P-/P+
log2Fold Change:			0.225843		-0.0993902			log2Fold Change:			5.02222		3.15359			log2Fold Change:			0.377488		1.80418			log2Fold Change:			0.881121		-1.6132			log2Fold Change:			1.79334		3.13247			log2Fold Change:			0.869227		2.76548			log2Fold Change:
Welch's T-Test (pValue):			0.0745627		0.608612			Welch's T-Test (pValue):			0.000290784		0.000123113			Welch's T-Test (pValue):			4.54248e-08		1.94763e-13			Welch's T-Test (pValue):			0.0516081		0.0278988			Welch's T-Test (pValue):			2.4336e-07		1.36989e-07			Welch's T-Test (pValue):			1.04366e-05		3.74986e-10			Welch's T-Test (pValue):
			R+/P+		R-/P-						R+/P+		R-/P-						R+/P+		R-/P-						R+/P+		R-/P-						R+/P+		R-/P-						R+/P+		R-/P-
log2Fold Change:			-2.76071		-2.43548			log2Fold Change:			-3.51809		-1.64945			log2Fold Change:			1.69741		0.270716			log2Fold Change:			2.45954		4.95386			log2Fold Change:			-0.729805		-2.06893			log2Fold Change:			-0.653273		-2.54953			log2Fold Change:
Welch's T-Test (pValue):			3.05658e-16		1.98132e-06			Welch's T-Test (pValue):			1.46515e-07		0.000562461			Welch's T-Test (pValue):			9.61193e-18		6.43086e-06			Welch's T-Test (pValue):			4.72992e-07		0.000311562			Welch's T-Test (pValue):			1.02601e-07		2.7159e-07			Welch's T-Test (pValue):			0.000515771		2.90502e-10			Welch's T-Test (pValue):
																													0.000311562
	QC	R+	R-	P+	P-				QC	R+	R-	P+	P-				QC	R+	R-	P+	P-				QC	R+	R-	P+	P-				QC	R+	R-	P+	P-				QC	R+	R-	P+	P-				QC
Average: Median								Average: Median								Average: Median								Average: Median								Average: Median								Average: Median								Average: Median
	2.37811e+10	4.86222e+09	5.68617e+09	3.29527e+10	3.07589e+10				948648	83640.1	2.71803e+06	958221	8.52687e+06				4.69398e+10	6.81036e+10	8.84718e+10	2.0999e+10	7.3335e+10				704653	894723	1.64791e+06	162665	53170.6				3.80198e+08	2.25086e+08	7.80187e+08	3.73286e+08	3.27348e+09				8.61596e+09	5.5698e+09	1.01743e+10	8.75981e+09	5.95646e+10				2.04026e+10
Relative Standard Deviation								Relative Standard Deviation								Relative Standard Deviation								Relative Standard Deviation								Relative Standard Deviation								Relative Standard Deviation								Relative Standard Deviation
	0.193771	0.347461	0.15747	0.244645	0.170416				0.921527	1.28709	0.454365	0.498327	0.390756				0.294417	0.190419	0.0567079	0.22166	0.0640225				0.28442	0.587964	0.472879	1.0981	0.998704				0.67828	0.247605	0.154959	0.295548	0.159955				0.823319	0.371621	0.158736	0.280227	0.0884913				0.199299
Raw data: linear								Raw data: linear								Raw data: linear								Raw data: linear								Raw data: linear								Raw data: linear								Raw data: linear
	QC	R+	R-	P+	P-				QC	R+	R-	P+	P-				QC	R+	R-	P+	P-				QC	R+	R-	P+	P-				QC	R+	R-	P+	P-				QC	R+	R-	P+	P-				QC
	2.0443e+10	2.31107e+09	4.04918e+09	1.62485e+10	2.44655e+10				1.07662e+06	1.00336e+06	1.66987e+06	1.09659e+06	1.04702e+07				3.81616e+10	4.17231e+10	7.64765e+10	1.08056e+10	6.30887e+10				371543	1.10743e+06	1.18456e+06	117208	107140				2.98039e+08	1.33729e+08	1.00038e+09	2.08101e+08	2.3549e+09				6.8434e+09	1.02591e+10	1.0167e+10	1.01347e+10	4.8324e+10				1.59108e+10
	2.34224e+10	2.54339e+09	5.14651e+09	2.09622e+10	2.48803e+10				1.52579e+06	103271	2.33825e+06	1.14707e+06	1.28452e+07				4.19765e+10	4.34624e+10	8.77815e+10	1.09186e+10	7.16386e+10				459672	1.1511e+06	1.38118e+06	120715	112427				3.19121e+08	1.46856e+08	1.00051e+09	2.19083e+08	2.69729e+09				7.4594e+09	1.27649e+10	1.01743e+10	1.03807e+10	5.70253e+10				1.72965e+10
	2.37811e+10	2.68819e+09	5.19725e+09	2.18844e+10	2.93225e+10				420462	116827	2.39512e+06	1.19346e+06	1.40398e+07				4.31884e+10	5.07691e+10	8.80135e+10	1.34173e+10	7.175e+10				559194	1.21923e+06	1.63856e+06	1.32763e+06	184464				3.44564e+08	1.49689e+08	6.48891e+08	2.45526e+08	2.94183e+09				7.69892e+09	2.8522e+09	1.07894e+10	1.04267e+10	5.7617e+10				1.75113e+10
	2.40823e+10	2.85635e+09	5.55538e+09	2.24026e+10	3.00475e+10				543958	119820	2.71803e+06	1.29114e+06	3.00477e+06				4.35055e+10	5.13013e+10	8.82517e+10	1.35988e+10	7.21714e+10				579777	1.56082e+06	1.64791e+06	133777	351960				3.47129e+08	1.51354e+08	6.98252e+08	2.94177e+08	3.16302e+09				7.78169e+09	3.27542e+09	1.07997e+10	1.05226e+10	5.91684e+10				1.90594e+10
	2.46297e+10	3.17906e+09	5.68617e+09	2.26689e+10	3.14703e+10				708150	199688	2.94025e+06	1.32454e+06	6.26615e+06				4.37307e+10	5.1361e+10	8.84718e+10	1.46835e+10	7.3335e+10				584910	1.82365e+06	1.71965e+06	140956	42002.9				3.47808e+08	1.69183e+08	7.04712e+08	3.02339e+08	3.27348e+09				7.86881e+09	3.28442e+09	1.10718e+10	1.24903e+10	5.95646e+10				1.9218e+10
	2.47043e+10	3.72855e+09	5.79928e+09	2.3094e+10	3.26437e+10				710294	319769	3.49611e+06	1.36103e+06	6.49799e+06				4.42293e+10	5.76243e+10	9.00043e+10	1.52394e+10	7.64817e+10				619955	1.87626e+06	2.10506e+06	149531	44714.2				3.57584e+08	1.74748e+08	7.7618e+08	3.06349e+08	3.32037e+09				7.98552e+09	3.37543e+09	1.22225e+10	1.31643e+10	6.038e+10				1.93399e+10
	2.4859e+10	3.75354e+09	6.56544e+09	2.58997e+10	3.73058e+10				732063	32152.1	3.72536e+06	1.48444e+06	7.90239e+06				4.58778e+10	6.18609e+10	9.16316e+10	1.72623e+10	7.68109e+10				654470	2.02236e+06	2.1526e+06	158951	50812.8				3.64895e+08	1.76585e+08	7.80187e+08	3.17832e+08	3.52252e+09				8.20812e+09	3.45531e+09	6.56744e+09	3.07576e+09	6.29126e+10				2.01715e+10
	2.59447e+10	3.97394e+09	6.77531e+09	2.75609e+10	3.9465e+10				756124	384482	4.81111e+06	1.52945e+06	8.52687e+06				4.671e+10	6.1917e+10	9.2548e+10	1.75466e+10	7.70233e+10				672524	2.33349e+06	3.81403e+06	161673	53170.6				3.73386e+08	1.77059e+08	8.34219e+08	3.21778e+08	3.88577e+09				8.34364e+09	4.27808e+09	9.23798e+09	4.65133e+09	6.32073e+10				2.02581e+10
	2.61492e+10	3.98018e+09	6.84779e+09	3.02161e+10					774536	43325.8	496735	1.65644e+06	8.86146e+06				4.69398e+10	6.20401e+10	9.37838e+10	1.92045e+10	7.87878e+10				725028	2.4335e+06	766280	162665	8527.24				3.80198e+08	1.98178e+08	8.46756e+08	3.31793e+08	3.91833e+09				8.61596e+09	5.2143e+09	9.27155e+09	4.9581e+09	6.7306e+10				2.04026e+10
	2.64946e+10	4.22838e+09		3.02282e+10					828563	51839.1		1.66148e+06					4.7442e+10	6.24998e+10		1.97697e+10					729351	2.74493e+06		185906					3.822e+08	2.04194e+08		3.4244e+08					8.76147e+09	5.25736e+09		5.81977e+09					2.08464e+10
	2.65009e+10	4.23508e+09		3.06863e+10					948648	60279.5		242449					4.80416e+10	6.30209e+10		1.99764e+10					761890	458476		191178					3.89767e+08	2.18891e+08		3.45781e+08					8.80727e+09	5.31148e+09		5.85493e+09					2.12583e+10
	1.59407e+10	4.48165e+09		3.10102e+10					4.10922e+06	61007.3		249148					7.5442e+10	6.39525e+10		2.0361e+10					1.01539e+06	469766		204835					1.24417e+09	2.22598e+08		3.48426e+08					3.99159e+10	5.36108e+09		6.04806e+09					2.60058e+10
	1.59593e+10	4.85937e+09		3.17092e+10					4.53714e+06	614769		260646					7.59059e+10	6.55421e+10		2.05542e+10					1.02241e+06	490747		223375					1.25942e+09	2.24886e+08		3.63796e+08					4.0213e+10	5.41283e+09		6.68273e+09					2.66557e+10
	1.60463e+10	4.86506e+09		3.41961e+10					4.55237e+06	639628		425874					7.73413e+10	7.0665e+10		2.0999e+10					1.03985e+06	501623		227090					1.28785e+09	2.25286e+08		3.73286e+08					4.09644e+10	5.55576e+09		7.15773e+09					2.72866e+10
	1.70366e+10	5.11027e+09		3.53822e+10					5.35977e+06	709460		452690					7.7954e+10	7.26961e+10		2.1374e+10					1.05802e+06	560206		241405					1.32625e+09	2.38523e+08		3.7398e+08					4.10137e+10	5.56832e+09		7.22168e+09					2.846e+10
	1.70866e+10	5.12173e+09		3.69596e+10					5.47281e+06	726781		518183					7.88691e+10	7.31634e+10		2.18318e+10					704653	571789		269045					1.34267e+09	2.41208e+08		3.8277e+08					4.10906e+10	5.57128e+09		7.50485e+09					2.85016e+10
	1.74132e+10	5.13324e+09		3.69731e+10					6.08241e+06	75181.5		643532					8.0967e+10	7.31867e+10		2.18735e+10					893923	628233		282543					1.34729e+09	2.4503e+08		3.91091e+08					4.11847e+10	5.78358e+09		7.91749e+09					2.90955e+10
		5.2131e+09		3.72542e+10						83102.1		645733						7.37855e+10		2.22324e+10						654563		332101						2.49957e+08		3.94892e+08						5.80902e+09		8.38713e+09
		5.4517e+09		3.80118e+10						84178.1		70909.8						7.42174e+10		2.2414e+10						738569		388145						2.54166e+08		4.12751e+08						6.45892e+09		8.59081e+09
		5.87264e+09		3.88736e+10						955076		778851						7.47001e+10		2.27551e+10						769845		578124						2.55859e+08		4.19639e+08						6.47649e+09		8.75981e+09
		6.33954e+09		3.99682e+10						4500		789792						7.76645e+10		2.2978e+10						835697		62897.4						2.75558e+08		4.30053e+08						6.56684e+09		8.81839e+09
		6.66773e+09		4.11429e+10						4500		862420						7.79445e+10		2.31837e+10						866596		62949.6						2.79321e+08		4.41983e+08						6.95936e+09		8.91913e+09
		6.92661e+09		4.22589e+10						4500		915631						7.81911e+10		2.37752e+10						871460		67592.9						2.8618e+08		4.82129e+08						7.24197e+09		8.98743e+09
		7.10475e+09		4.22691e+10						4500		958221						8.55629e+10		2.38983e+10						917985		79887.8						2.89447e+08		4.92728e+08						7.32302e+09		9.04937e+09
		7.28728e+09		4.26077e+10						4500		977475						8.58414e+10		2.48579e+10						978254		885184						3.26789e+08		5.14114e+08						7.58155e+09		9.41854e+09
		9.52639e+09		4.383e+10						4500		995639						9.13101e+10		2.64693e+10						987030		94340.3						3.42247e+08		6.21809e+08						8.96111e+09		9.80234e+09
												996660								2.70941e+10								4500								7.31667e+08								9.93928e+09
[truncated: 22 more columns]

## Sheet: S2c_Glycolysis-Gluconeogenesis
Fructose		KEGG:	C00095	HMDB:	660			Fructose-1-phosphate		KEGG:	C01094	HMDB:	62538			Gluconate		KEGG:	C00257	HMDB:	625			Glucose		KEGG:	C00267	HMDB:	122			Glucose-1-phosphate and Fructose-6-phosphate		KEGG:	C00103	HMDB:	1586			Glucose-6-phosphate		KEGG:	C00668	HMDB:	1401			Glyceraldehyde-3-phosphate
																																Fructose-6-phosphate		KEGG:	C00085	HMDB:	124
	QC	R+	R-	P+	P-				QC	R+	R-	P+	P-				QC	R+	R-	P+	P-				QC	R+	R-	P+	P-				QC	R+	R-	P+	P-				QC	R+	R-	P+	P-				QC
Min	4.61231e+06	1.88253e+06	1.38227e+06	2.11981e+06	2.35138e+06			Min	1.23873e+06	660237	1.04457e+06	312557	582094			Min	5.81219e+07	2.3332e+07	5.19921e+07	5.64132e+07	5.24988e+07			Min	3.1913e+06	1.05962e+06	3.55726e+06	1.86339e+06	2.47809e+06			Min	1.19243e+06	420597	1.04457e+06	462116	582094			Min	2.58824e+06	1.10679e+06	2.79865e+06	1.19193e+06	1.92347e+06			Min	178416
To Q1	3.75598e+06	1.21347e+06	8.03081e+07	984783	3.65441e+06			To Q1	817550	417233	2.85167e+06	1.29736e+06	487699			To Q1	QC	R+	R-	P+	P-			To Q1	1.09829e+06	1.75006e+06	693917	1.03174e+06	1.38464e+06			To Q1	101955	421214	2.85167e+06	353603	487699			To Q1	955923	1.30349e+06	1.00607e+07	499205	1.00191e+06			To Q1	201738
To Q2	9.98379e+06	2.95304e+06	6.82066e+07	1.00109e+06	1.17156e+07			To Q2	1.56252e+06	670072	1.11907e+06	586655	1.08342e+06			Min	5.81219e+07	2.3332e+07	5.19921e+07	5.64132e+07	5.24988e+07			To Q2	769575	1.75685e+06	868581	926223	1.31384e+06			To Q2	841589	707137	1.11907e+06	261333	1.08342e+06			To Q2	1.67369e+06	850220	2.573e+06	796983	583858			To Q2	586322
To Q3	1.21676e+07	3.19431e+06	4.0921e+07	2.32491e+06	6.63348e+06			To Q3	1.10627e+06	2.92808e+06	226866	1.26562e+06	1.61554e+06			To Q1	4.07879e+07	3.1875e+07	3.74213e+07	4.06141e+07	4.30823e+07			To Q3	732674	1.28768e+06	552028	1.66756e+06	598504			To Q3	2.56715e+06	2.56827e+06	226866	422403	1.61554e+06			To Q3	7.20711e+06	6.09185e+06	1.46079e+06	808622	6.93486e+06			To Q3	1.30463e+06
To Max	1.08894e+08	2.87958e+07	4.73558e+07	1.37023e+07	7.70975e+07			To Max	2.60185e+06	2.4913e+06	1.7152e+06	2.09306e+06	2.14076e+06			To Q2	5.66158e+07	2.1675e+07	1.03811e+07	2.62613e+07	4.23243e+07			To Max	247759	3.17776e+06	1.11034e+06	3.55848e+06	912690			To Max	2.47878e+06	9.48114e+06	1.7152e+06	2.20561e+06	2.14076e+06			To Max	7.32459e+06	5.48667e+06	2.62884e+06	7.33834e+06	3.79041e+06			To Max	533863
																To Q3	6.5706e+07	1.04847e+08	2.82015e+07	2.72987e+07	4.23084e+07
																To Max	2.9052e+08	3.26045e+08	1.31563e+07	1.61968e+08	3.27434e+08
			R-/R+		P-/P+						R-/R+		P-/P+						R-/R+		P-/P+						R-/R+		P-/P+						R-/R+		P-/P+						R-/R+		P-/P+
log2Fold Change:			4.63112		2.1098			log2Fold Change:			1.52101		-0.028763			log2Fold Change:			0.279726		0.161641			log2Fold Change:			0.164978		0.437915			log2Fold Change:			1.69505		0.999406			log2Fold Change:			2.24279		0.496103			log2Fold Change:
Welch's T-Test (pValue):			0.00319897		0.134134			Welch's T-Test (pValue):			0.0687317		0.89024			Welch's T-Test (pValue):			0.131145		0.411201			Welch's T-Test (pValue):			0.322473		0.461516			Welch's T-Test (pValue):			0.115767		0.106828			Welch's T-Test (pValue):			0.00604075		0.121346			Welch's T-Test (pValue):
			R+/P+		R-/P-						R+/P+		R-/P-						R+/P+		R-/P-						R+/P+		R-/P-						R+/P+		R-/P-						R+/P+		R-/P-
log2Fold Change:			0.559082		3.0804			log2Fold Change:			-0.329928		1.21985			log2Fold Change:			-0.681321		-0.466647			log2Fold Change:			0.257016		-0.0159211			log2Fold Change:			0.524202		1.21985			log2Fold Change:			0.39004		2.13672			log2Fold Change:
Welch's T-Test (pValue):			0.174163		0.00624428			Welch's T-Test (pValue):			0.669587		0.0657057			Welch's T-Test (pValue):			0.252076		0.222612			Welch's T-Test (pValue):			0.829215		0.792155			Welch's T-Test (pValue):			0.0160852		0.0657057			Welch's T-Test (pValue):			0.0124689		0.0165195			Welch's T-Test (pValue):
	QC	R+	R-	P+	P-				QC	R+	R-	P+	P-				QC	R+	R-	P+	P-				QC	R+	R-	P+	P-				QC	R+	R-	P+	P-				QC	R+	R-	P+	P-				QC
Average: Median								Average: Median								Average: Median								Average: Median								Average: Median								Average: Median								Average: Median
	1.83521e+07	6.04904e+06	1.49897e+08	4.10569e+06	1.77214e+07				3.6188e+06	1.74754e+06	5.01532e+06	2.19657e+06	2.15322e+06				1.55526e+08	7.6882e+07	9.97945e+07	1.23289e+08	1.37905e+08				5.05917e+06	4.56653e+06	5.11976e+06	3.82135e+06	5.17657e+06				2.13597e+06	1.54895e+06	5.01532e+06	1.07705e+06	2.15322e+06				5.21785e+06	3.2605e+06	1.54323e+07	2.48812e+06	3.50924e+06				966476
Relative Standard Deviation								Relative Standard Deviation								Relative Standard Deviation								Relative Standard Deviation								Relative Standard Deviation								Relative Standard Deviation								Relative Standard Deviation
	1.25357	1.00488	0.604498	0.791881	1.28343				0.539509	0.722212	0.42943	0.5138	0.732671				0.722532	0.968546	0.284022	0.463801	0.842696				0.181638	0.455447	0.216613	0.45638	0.319671				0.687605	1.04338	0.42943	0.596337	0.732671				0.728027	0.802253	0.417929	0.729904	0.787731				0.75205
Raw data: linear								Raw data: linear								Raw data: linear								Raw data: linear								Raw data: linear								Raw data: linear								Raw data: linear
	QC	R+	R-	P+	P-				QC	R+	R-	P+	P-				QC	R+	R-	P+	P-				QC	R+	R-	P+	P-				QC	R+	R-	P+	P-				QC	R+	R-	P+	P-				QC
	1.09371e+07	1.17894e+07	1.38227e+06	1.96024e+07	1.01452e+08				1.85115e+06	1.07747e+06	1.04457e+06	1.20072e+06	1.1902e+06				1.01957e+08	1.44884e+08	1.07494e+08	1.0252e+08	1.09731e+08				3.84087e+06	1.05962e+06	3.55726e+06	1.86339e+06	2.47809e+06				1.19243e+06	1.03091e+06	1.04457e+06	1.01423e+06	1.1902e+06				1.87553e+07	1.10679e+06	1.47352e+07	1.06351e+07	1.27032e+07				1.03466e+06
	1.26642e+07	1.20696e+07	1.44679e+08	2.01329e+07	1.36974e+07				2.05628e+06	1.35843e+06	2.21621e+06	1.47232e+06	1.77547e+06				1.17883e+08	1.52644e+08	1.25718e+08	1.03791e+08	1.37188e+08				4.20278e+06	1.85981e+06	3.7759e+06	1.99495e+06	2.92105e+06				1.25367e+06	1.15238e+06	2.21621e+06	1.02447e+06	1.77547e+06				1.89027e+07	1.12122e+07	1.47916e+07	1.19193e+06	1.42345e+07				1.54007e+06
	1.79394e+07	1.31726e+07	1.55115e+08	2.11981e+06	2.17455e+07				2.43712e+06	1.36545e+06	4.45626e+06	1.49875e+06	2.53096e+06				1.67935e+08	1.54529e+08	1.34829e+08	1.0648e+08	1.38622e+08				4.34564e+06	1.98356e+06	4.4096e+06	2.10004e+06	4.17662e+06				1.26075e+06	1.2821e+06	4.45626e+06	1.04193e+06	2.53096e+06				1.97495e+07	1.14372e+07	1.6073e+07	1.28991e+06	1.92347e+06				2.26553e+06
	2.8662e+07	1.63736e+07	1.862e+08	2.67877e+06	2.26986e+07				3.0347e+06	1.37019e+06	4.95801e+06	1.56096e+06	3.69077e+06				2.0942e+08	1.73247e+08	1.41152e+08	1.12654e+08	1.62414e+08				4.82205e+06	2.17389e+06	4.78863e+06	2.63075e+06	5.0317e+06				1.68976e+06	1.35984e+07	4.95801e+06	1.11218e+06	3.69077e+06				2.58824e+06	1.33232e+06	1.64543e+07	1.32623e+06	2.26467e+06				2.2711e+06
	3.05197e+07	1.88253e+06	2.04672e+08	2.77436e+06	2.35138e+06				3.59235e+06	1.43266e+06	5.07262e+06	1.57618e+06	4.00271e+06				2.21232e+08	2.07176e+08	5.19921e+07	1.19527e+08	2.33614e+08				4.94535e+06	2.35152e+06	5.45089e+06	2.74996e+06	5.32144e+06				1.71354e+06	1.54332e+06	5.07262e+06	1.12026e+06	4.00271e+06				2.61729e+06	1.37772e+07	1.82094e+07	1.40581e+06	3.14562e+06				2.34565e+06
	3.12299e+07	2.30905e+06	2.38174e+08	2.78543e+06	2.93237e+07				3.6188e+06	1.51356e+06	5.11424e+06	1.60315e+06	582094				2.82789e+08	2.3332e+07	8.86662e+07	1.2223e+08	5.07647e+08				5.05917e+06	2.64841e+06	5.67067e+06	2.76932e+06	5.52243e+06				2.13597e+06	1.54895e+06	5.11424e+06	1.12232e+06	582094				3.07894e+06	1.38938e+06	1.95219e+07	1.45308e+06	3.41473e+06				350518
	4.61231e+06	2.36104e+06	4.77311e+07	2.83716e+06	3.36216e+06				3.87992e+06	1.74754e+06	5.62602e+06	1.63024e+06	5.90951e+06				4.26357e+08	2.40648e+08	8.96625e+07	1.24347e+08	5.24988e+07				5.32905e+06	2.80968e+06	5.67512e+06	2.85188e+06	6.53302e+06				2.4675e+06	2.12191e+06	5.62602e+06	1.18781e+06	5.90951e+06				3.44451e+06	1.38949e+07	2.79865e+06	1.61678e+06	3.60375e+06				380153
	5.32679e+06	2.60335e+06	9.30102e+07	2.9567e+06	6.887e+06				4.72507e+06	2.29352e+06	6.95738e+06	1.75669e+06	708567				4.55803e+08	2.41113e+07	9.20949e+07	1.2473e+08	5.31306e+07				5.43035e+06	2.86355e+06	6.78212e+06	3.02486e+06	6.68777e+06				2.64712e+06	2.39326e+06	6.95738e+06	1.24786e+06	708567				4.92095e+06	1.45895e+07	7.23163e+06	1.68174e+06	9.69108e+06				429432
	5.77509e+06	2.86376e+07		3.04972e+06					7.11515e+06	2.73069e+06		1.77365e+06					5.11752e+08	2.66018e+07		1.24958e+08					5.79184e+06	3.23465e+06		3.0596e+06					6.2075e+06	2.74124e+06		1.28667e+06					5.07342e+06	1.4839e+07		1.71931e+06					570418
	6.59061e+06	2.89259e+06		3.26923e+06					7.28946e+06	3.78849e+06		1.99821e+06					8.48228e+07	2.77868e+08		1.29853e+08					5.86177e+06	3.78712e+06		3.47261e+06					6.42389e+06	3.14037e+06		1.57038e+06					6.07592e+06	1.53346e+06		1.85982e+06					959022
	8.36829e+06	2.94249e+06		3.50363e+06					7.32692e+06	4.36155e+06		2.02824e+06					9.89098e+07	3.73432e+07		1.41919e+08					5.88731e+06	3.99849e+06		3.56503e+06					7.1819e+06	3.32318e+06		1.73767e+06					7.00909e+06	1.5576e+06		2.0219e+06					966476
	1.28471e+08	3.096e+06		3.6011e+06					1.23873e+06	4.38966e+06		2.18425e+06					1.27348e+08	4.45223e+08		1.50048e+08					3.1913e+06	4.02445e+06		3.6316e+06					1.23873e+06	4.11722e+06		1.95295e+06					1.19818e+07	1.74369e+06		2.34972e+06					178416
	1.34386e+08	3.31404e+06		3.61058e+06					1.29438e+06	4.67562e+06		2.2089e+06					1.55526e+08	4.46289e+08		1.50767e+08					3.50042e+06	4.56653e+06		3.78663e+06					1.29438e+06	420597		2.39765e+06					1.2425e+07	2.41028e+06		2.46373e+06					2.44421e+06
	1.39414e+08	3.57681e+06		3.97131e+06					1.31755e+06	4.77709e+06		2.23097e+06					1.58373e+08	4.69932e+07		1.60833e+08					4.28959e+06	4.6861e+06		3.85606e+06					1.31755e+06	5.01274e+06		2.63853e+06					1.34136e+07	2.43776e+06		2.47039e+06					2.78019e+06
	1.83521e+07	3.80392e+07		4.00759e+06					4.0788e+06	5.00309e+06		2.69659e+06					5.81219e+07	5.07774e+08		1.61977e+08					5.40281e+06	4.71166e+06		3.85846e+06					4.0788e+06	502683		2.70601e+06					3.54417e+06	2.50639e+06		2.50584e+06					2.80497e+06
	2.58365e+07	4.0381e+06		4.20378e+06					4.70312e+06	5.61429e+06		3.0499e+06					6.70975e+07	5.11135e+07		1.64607e+08					5.86529e+06	4.80353e+06		3.96223e+06					4.70312e+06	5.15637e+06		3.70506e+06					4.3448e+06	2.55969e+06		2.55553e+06					327885
	2.90021e+07	5.0622e+06		4.54526e+06					5.01498e+06	5.77873e+06		312557					8.81231e+07	5.65716e+07		1.73203e+08					6.0396e+06	5.36999e+06		4.19059e+06					5.01498e+06	515961		462116					5.21785e+06	2.71746e+06		2.55821e+06					374234
		5.79428e+06		4.76776e+06						6.11891e+06		3.28507e+06						6.02845e+07		2.66254e+08						5.6484e+06		4.56573e+06						5.38196e+06		556525						2.90265e+06		2.79057e+06
		6.04904e+06		4.85356e+06						660237		3.39681e+06						6.20852e+07		3.12555e+08						5.85421e+06		4.8107e+06						590368		591214						3.2605e+06		3.03547e+06
		6.44435e+06		5.5434e+06						705213		3.48399e+06						6.31746e+07		5.64132e+07						6.06578e+06		5.71498e+06						6.6519e+06		605886						5.04654e+06		3.23279e+06
		6.95209e+06		5.70181e+06						7.16691e+06		3.64017e+06						7.10494e+07		5.67866e+07						6.12989e+06		5.73722e+06						685091		719906						5.18787e+06		3.31806e+06
		7.01793e+06		6.67353e+06						780016		4.23377e+06						7.15586e+07		5.83673e+07						6.79995e+06		6.40872e+06						725947		768519						7.08241e+06		3.9123e+06
		7.35671e+06		7.14904e+06						851514		4.26048e+06						8.22055e+07		6.66034e+07						7.03905e+06		6.61091e+06						7.873e+06		784828						7.65906e+06		4.53032e+06
		8.72214e+06		7.8765e+06						970295		5.11691e+06						9.17686e+07		6.7198e+07						7.7295e+06		7.83247e+06						841811		908388						8.66121e+06		6.1805e+06
		9.24334e+06		9.00975e+06						999542		5.13908e+06								7.69589e+07						9.03197e+06		8.42342e+06						985382		919380						9.35236e+06		6.47972e+06
				9.58811e+06								5.55525e+06								9.51964e+07								9.04739e+06								953206								8.46646e+06
[truncated: 40 more columns]

## Sheet: S2d_PPP
Ribulose-5-phosphate		KEGG:	C00199	HMDB:	371			Ribose-5-phosphate		KEGG:	C00117	HMDB:	1548			Sedoheptulose-7-phosphate		KEGG:	C05382	HMDB:	1068			Sedoheptulose		KEGG:	C08355	HMDB:	3219
	QC	R+	R-	P+	P-				QC	R+	R-	P+	P-				QC	R+	R-	P+	P-				QC	R+	R-	P+	P-
Min	4500	5000	4500	5000	4500			Min	210492	79333	522609	33839.5	142156			Min	298617	196689	425519	5000	26678.6			Min	4.19285e+06	802034	5.58282e+06	1.04093e+06	3.4554e+06
To Q1	73469.4	179654	36888	8094.56	0			To Q1	114927	86647	1.52137e+06	51425.7	240358			To Q1	170237	221298	1.20824e+06	218989	48809.5			To Q1	1.90165e+06	1.81023e+06	8.78137e+06	1.57629e+06	1.04397e+07
To Q2	42049.8	184434	14656.5	47268.2	19466.4			To Q2	125529	220128	1.22473e+06	59848.9	727990			To Q2	488195	268857	690688	119700	63834.6			To Q2	3.36418e+06	869008	715374	1.08394e+06	4.15263e+06
To Q3	230832	964537	69251	126691	14066.3			To Q3	843198	750456	188883	131519	691623			To Q3	481277	1.38542e+06	232354	236630	358183			To Q3	2.45757e+06	1.89296e+06	1.75135e+06	2.29784e+06	1.10951e+06
To Max	551264	1.94807e+06	54423.2	810721	78765.9			To Max	1.62952e+06	780101	266842	504642	253062			To Max	1.73842e+06	2.75309e+06	424332	787651	537846			To Max	4.9468e+06	1.19357e+07	7.06606e+06	1.64364e+07	616226
			R-/R+		P-/P+						R-/R+		P-/P+						R-/R+		P-/P+						R-/R+		P-/P+
log2Fold Change:			-2.71932		-1.33265			log2Fold Change:			3.08164		2.93596			log2Fold Change:			1.75883		-1.30268			log2Fold Change:			2.11491		2.28577
Welch's T-Test (pValue):			0.000769296		0.0143106			Welch's T-Test (pValue):			0.00216889		0.0234818			Welch's T-Test (pValue):			0.263093		0.371227			Welch's T-Test (pValue):			0.000472876		0.00135893
			R+/P+		R-/P-						R+/P+		R-/P-						R+/P+		R-/P-						R+/P+		R-/P-
log2Fold Change:			2.61224		1.22556			log2Fold Change:			1.41182		1.55751			log2Fold Change:			0.998879		4.06038			log2Fold Change:			-0.0883636		-0.259221
Welch's T-Test (pValue):			0.00237833		0.0963962			Welch's T-Test (pValue):			0.0021442		0.0111275			Welch's T-Test (pValue):			0.00117819		0.000885918			Welch's T-Test (pValue):			0.801967		0.945639
	QC	R+	R-	P+	P-				QC	R+	R-	P+	P-				QC	R+	R-	P+	P-				QC	R+	R-	P+	P-
Average: Median								Average: Median								Average: Median								Average: Median
	120019	369088	56044.5	60362.7	23966.4				450947	386109	3.26871e+06	145114	1.1105e+06				957049	686845	2.32444e+06	343690	139323				9.45868e+06	3.48127e+06	1.50796e+07	3.70116e+06	1.80477e+07
Relative Standard Deviation								Relative Standard Deviation								Relative Standard Deviation								Relative Standard Deviation
	1.06416	1.16037	0.777769	1.46438	1.14555				0.97799	0.893945	0.462809	0.935409	0.765431				0.78623	0.921971	0.455338	0.774989	1.13749				0.425436	0.839614	0.343844	0.881035	0.384317
Raw data: linear								Raw data: linear								Raw data: linear								Raw data: linear
	QC	R+	R-	P+	P-				QC	R+	R-	P+	P-				QC	R+	R-	P+	P-				QC	R+	R-	P+	P-
	113136	1.1441e+06	117112	11497.4	116799				1.02335e+06	108996	1.05333e+06	115596	142156				1.37115e+06	1.16322e+06	1.90919e+06	1.0556e+06	1.03535e+06				4.19285e+06	1.05158e+07	1.35711e+07	1.04093e+06	1.54402e+07
	113270	1.33362e+06	149845	121071	20782.1				1.29415e+06	112125	2.3742e+06	127812	1.75098e+06				2.79276e+06	1.26235e+06	2.30606e+06	1.18924e+06	110182				4.97894e+06	1.19632e+07	1.46285e+07	1.07775e+07	1.80081e+07
	116801	1.40786e+06	179719	149186	27150.7				1.38194e+06	1.13656e+06	3.12654e+06	132012	1.80204e+06				3.04862e+06	1.93418e+06	2.34282e+06	1.36797e+06	168463				5.46709e+06	1.24962e+07	1.47623e+07	1.4521e+07	1.80874e+07
	120019	1.5046e+06	29298.2	162987	32337.5				210492	1.21712e+06	3.41089e+06	141565	1.80239e+06				3.17674e+06	196689	2.53641e+06	141466	26678.6				6.00123e+06	1.2517e+06	1.53969e+07	1.68378e+06	1.91428e+07
	155254	1.54751e+06	4500	17885.9	55118.2				247110	132645	3.43064e+06	148663	2.05519e+06				431342	2.00003e+06	2.61796e+06	143073	422783				6.0945e+06	1.73099e+07	1.56185e+07	1.79872e+06	1.92006e+07
	235865	184654	45417.9	178981	4500				277617	1.35549e+06	3.53845e+06	152283	230770				468853	2.00171e+06	2.98113e+06	161004	43335.6				7.29207e+06	1.94199e+06	2.04683e+07	2.02409e+06	1.97735e+07
	267979	203663	48415.5	189745	4500				279502	138614	3.72444e+06	186263	433096				508341	2.07226e+06	425519	174702	721672				7.76959e+06	1.9458e+06	2.3897e+07	2.23588e+06	3.4554e+06
	350851	213431	63673.6	205723	4500				325419	141826	522609	244036	470028				661423	2.35878e+06	807461	220658	86205.5				9.3524e+06	2.61226e+06	5.58282e+06	2.24354e+07	9.25964e+06
	718292	2.2986e+06		288418					362713	1.42187e+06		253979					891738	262941		233983					9.45868e+06	2.87512e+06		2.2979e+06
	814261	235612		28864.7					423722	1.56585e+06		258174					957049	263767		261709					9.76613e+06	2.88348e+06		2.61539e+06
	902116	23636.9		31550.9					450947	165980		282787					987200	278627		298755					9.81052e+06	3.03334e+06		2.62272e+06
	48055.3	2.55192e+06		32150.1					2.45243e+06	168565		33839.5					1.19512e+06	3.07649e+06		338007					1.19162e+07	3.26122e+06		2.81972e+06
	599229	261516		327086					2.70707e+06	1.78368e+06		34698					1.43833e+06	3.55763e+06		339165					1.43345e+07	3.46865e+06		2.84424e+06
	65353.8	312305		369465					2.92367e+06	181689		399222					1.46911e+06	356916		341247					1.63637e+07	3.48127e+06		3.41739e+06
	77969.4	3.28169e+06		39819.2					423326	1.91667e+06		42933.1					298617	362405		346132					1.6567e+07	3.88882e+06		3.47822e+06
	4500	369088		41327.7					496968	227350		437272					370435	3.689e+06		407485					1.6863e+07	4.27833e+06		3.64799e+06
	4500	430798		586612					600308	286551		487717					373003	4.01507e+06		443805					9.77257e+06	4.28145e+06		3.75433e+06
		519978		79397.7						343819		51994.5						417987		464290						4.60924e+06		4.15161e+06
		617181		85137.5						386109		725944						478572		492179						5.18316e+06		4.39099e+06
		639005		997775						437002		729284						4.82535e+06		508502						5.37423e+06		4.92477e+06
		71101.9		5000						762834		76355.7						498006		604259						5.73946e+06		5.03753e+06
		97431.1		5000						774545		781275						515171		711512						802034		5.25551e+06
		5000		5000						79333		82414.4						624457		896050						862777		6.24683e+06
		5000		5000						828757		83018.1						646900		960350						9.28477e+06		7.42198e+06
		5000		5000						847846		92006.6						686845		5000						951503		7.95596e+06
				5000								95677.6								5000								7.97847e+06

## Sheet: S2e_Pyruvate-Opine
3-Alanopine		KEGG:	C02207	HMDB:	NA			Lactate		KEGG:	C00186	HMDB:	190			Pyruvate		KEGG:	C00022	HMDB:	243			Saccharopine		KEGG:	C00449	HMDB:	279			Tauropine		KEGG:	C01616	HMDB:	NA
	QC	R+	R-	P+	P-				QC	R+	R-	P+	P-				QC	R+	R-	P+	P-				QC	R+	R-	P+	P-				QC	R+	R-	P+	P-
Min	1.77756e+09	4.37468e+08	1.16526e+09	2.00496e+09	1.22222e+09			Min	1.79215e+08	1.24932e+08	1.42816e+08	2.11897e+08	9.96447e+07			Min	7.52588e+06	3.46694e+06	5.45711e+06	1.99485e+06	6.90975e+06			Min	1.23988e+09	1.04532e+09	1.01653e+09	1.3988e+09	7.48739e+08			Min	3.87145e+08	2.02829e+07	2.0249e+08	1.48013e+08	1.07625e+09
To Q1	2.01471e+08	5.41933e+08	8.31386e+08	2.18774e+08	3.70673e+08			To Q1	3.29483e+07	1.51664e+08	6.69649e+06	8.46677e+07	1.58883e+07			To Q1	3.19799e+06	1.79483e+06	1.85323e+06	3.47697e+06	1.01728e+07			To Q1	3.03235e+08	3.26375e+08	1.66207e+08	9.2142e+08	7.72778e+08			To Q1	8.48657e+08	6.10123e+07	3.75986e+08	2.52075e+08	1.52398e+09
To Q2	5.13244e+08	1.31351e+08	1.76014e+07	4.57569e+08	1.50681e+08			To Q2	2.88134e+08	6.11713e+07	3.42151e+07	1.09394e+08	3.79906e+07			To Q2	1.14105e+06	2.95335e+06	623202	3.43671e+06	6.07471e+06			To Q2	9.77622e+08	5.04284e+08	1.5459e+08	8.24659e+08	5.53286e+08			To Q2	8.01716e+08	1.19641e+08	1.31407e+09	3.50865e+08	3.04855e+09
To Q3	5.06167e+08	1.78325e+08	1.51383e+08	8.73615e+08	5.31736e+08			To Q3	1.22025e+08	6.77534e+07	6.94704e+07	1.49251e+08	1.18644e+08			To Q3	2.24868e+06	2.90912e+06	3.5487e+06	2.90328e+06	1.70752e+06			To Q3	3.13877e+08	5.92383e+08	4.57841e+08	6.90762e+08	2.93267e+08			To Q3	1.19174e+09	5.09673e+08	2.89891e+08	4.25789e+08	5.92301e+08
To Max	5.64181e+08	7.85692e+08	3.03039e+08	1.15587e+09	1.35285e+08			To Max	3.50151e+07	3.83654e+08	8.1882e+07	4.01498e+08	3.31358e+07			To Max	5.09278e+06	1.13932e+07	1.92815e+06	9.61562e+06	6.58098e+06			To Max	7.19768e+08	8.41068e+08	6.15086e+08	8.7284e+08	7.06718e+08			To Max	2.51008e+09	1.81344e+09	4.14424e+08	1.36848e+09	8.18361e+09
			R-/R+		P-/P+						R-/R+		P-/P+						R-/R+		P-/P+						R-/R+		P-/P+						R-/R+		P-/P+
log2Fold Change:			0.858702		-0.620888			log2Fold Change:			-0.878465		-1.40287			log2Fold Change:			-0.0503164		1.37821			log2Fold Change:			-0.488287		-0.600028			log2Fold Change:			3.23552		2.91114
Welch's T-Test (pValue):			2.64632e-05		2.81747e-05			Welch's T-Test (pValue):			0.00059412		7.33444e-06			Welch's T-Test (pValue):			0.953117		0.00804511			Welch's T-Test (pValue):			0.0210721		0.00161463			Welch's T-Test (pValue):			0.00971205		0.0100908
			R+/P+		R-/P-						R+/P+		R-/P-						R+/P+		R-/P-						R+/P+		R-/P-						R+/P+		R-/P-
log2Fold Change:			-1.2714		0.208193			log2Fold Change:			-0.265301		0.259103			log2Fold Change:			-0.116906		-1.54543			log2Fold Change:			-0.74536		-0.633619			log2Fold Change:			-1.90199		-1.57761
Welch's T-Test (pValue):			5.25682e-12		0.378573			Welch's T-Test (pValue):			0.045751		0.590774			Welch's T-Test (pValue):			0.793981		0.00713922			Welch's T-Test (pValue):			3.9572e-05		0.0992247			Welch's T-Test (pValue):			0.0254041		0.0215643
	QC	R+	R-	P+	P-				QC	R+	R-	P+	P-				QC	R+	R-	P+	P-				QC	R+	R-	P+	P-				QC	R+	R-	P+	P-
Average: Median								Average: Median								Average: Median								Average: Median								Average: Median
	2.49227e+09	1.11075e+09	2.01424e+09	2.6813e+09	1.74357e+09				5.00297e+08	3.37767e+08	1.83727e+08	4.05958e+08	1.53524e+08				1.18649e+07	8.21512e+06	7.93354e+06	8.90853e+06	2.31573e+07				2.52074e+09	1.87598e+09	1.33733e+09	3.14488e+09	2.0748e+09				2.03752e+09	2.00936e+08	1.89254e+09	7.50953e+08	5.64878e+09
Relative Standard Deviation								Relative Standard Deviation								Relative Standard Deviation								Relative Standard Deviation								Relative Standard Deviation
	0.22881	0.323203	0.186293	0.277956	0.219225				0.455341	0.392958	0.340679	0.435909	0.450795				0.252592	0.511575	0.315538	0.570692	0.4256				0.320458	0.361291	0.305027	0.304322	0.348141				0.722538	1.28081	0.612095	0.722609	0.750021
Raw data: linear								Raw data: linear								Raw data: linear								Raw data: linear								Raw data: linear
	QC	R+	R-	P+	P-				QC	R+	R-	P+	P-				QC	R+	R-	P+	P-				QC	R+	R-	P+	P-				QC	R+	R-	P+	P-
	2.15573e+09	1.0514e+09	1.16526e+09	2.00496e+09	1.22222e+09				3.47959e+08	1.24932e+08	1.42816e+08	2.11897e+08	1.14993e+08				1.10956e+07	1.01375e+07	1.12001e+07	1.00448e+07	2.01216e+07				2.16871e+09	1.04532e+09	1.01653e+09	1.3988e+09	1.31443e+09				1.27914e+09	1.01558e+09	1.27443e+09	1.2374e+09	1.07625e+09
	2.33962e+09	1.05593e+09	1.94165e+09	2.04219e+09	1.54979e+09				4.16991e+08	1.4369e+08	1.42831e+08	2.43415e+08	1.15713e+08				1.14505e+07	1.02874e+07	1.23286e+07	1.05105e+07	2.31418e+07				2.2687e+09	1.08118e+09	1.06174e+09	1.64106e+09	1.52152e+09				1.36386e+09	1.40038e+08	1.89254e+09	1.45219e+09	1.44247e+10
	2.49227e+09	1.08939e+09	1.99664e+09	2.05522e+09	1.59289e+09				5.00297e+08	2.24394e+08	1.51739e+08	2.56887e+08	1.38639e+08				1.18649e+07	1.08684e+07	1.34104e+07	1.05553e+07	2.31727e+07				2.52074e+09	1.10144e+09	1.18274e+09	1.80246e+09	2.05754e+09				1.54316e+09	1.47422e+08	2.0249e+08	1.45958e+09	1.74637e+09
	2.5313e+09	1.09001e+09	2.00197e+09	2.06288e+09	1.73634e+09				5.13634e+08	2.2646e+08	1.69987e+08	2.62224e+08	1.68408e+08				1.41136e+07	1.11242e+07	5.45711e+06	1.10856e+07	2.41118e+07				2.72371e+09	1.10247e+09	1.27135e+09	1.86374e+09	2.0748e+09				2.03752e+09	1.62565e+08	2.04354e+09	1.48013e+08	2.60023e+09
	2.70206e+09	1.11075e+09	2.01424e+09	2.08305e+09	1.74357e+09				5.6296e+08	2.30265e+08	1.97468e+08	2.7973e+08	2.71823e+08				1.63053e+07	1.25768e+07	6.84499e+06	1.20539e+07	2.71237e+07				2.72663e+09	1.15058e+09	1.33733e+09	2.14345e+09	2.21912e+09				3.11822e+09	1.81115e+09	2.18243e+09	1.48902e+09	3.54527e+09
	2.99078e+09	1.13283e+09	2.07019e+09	2.2141e+09	1.86427e+09				5.86691e+08	2.61178e+08	2.47122e+08	2.89064e+08	2.73203e+08				1.70861e+07	1.30691e+07	7.46546e+06	1.29546e+07	3.14458e+07				2.82454e+09	1.28174e+09	1.48998e+09	2.16506e+09	2.36807e+09				3.22925e+09	2.00936e+08	2.48112e+09	1.61937e+09	5.64878e+09
	2.99844e+09	1.13813e+09	2.16563e+09	2.22354e+09	2.27531e+09				6.22322e+08	2.76596e+08	2.71425e+08	2.92291e+08	3.05304e+08				1.92064e+07	1.32262e+07	7.61739e+06	1.40722e+07	6.90975e+06				2.83461e+09	1.31903e+09	1.79517e+09	2.29541e+09	2.43742e+09				3.40585e+09	2.02829e+07	2.59686e+09	2.28573e+09	6.11293e+09
	3.20601e+09	1.1395e+09	2.44732e+09	2.22429e+09	2.3644e+09				6.48783e+08	2.77281e+08	3.35079e+08	3.09385e+08	9.96447e+07				7.52588e+06	1.50305e+07	8.2497e+06	1.51809e+07	7.96533e+06				2.96341e+09	1.52968e+09	1.87246e+09	2.39464e+09	3.07479e+09				3.87145e+08	2.48207e+07	3.92459e+08	2.54522e+09	6.24108e+09
	3.24485e+09	1.17878e+09	2.46867e+09	2.22779e+09	2.41059e+09				6.5126e+08	3.12226e+08		3.12777e+08					8.32978e+06	1.55341e+07		1.68887e+07					3.22056e+09	1.60964e+09	2.41026e+09	2.53372e+09	7.48739e+08				5.32408e+08	2.49794e+08	5.78476e+08	2.80962e+08	6.41733e+09
	3.27227e+09	1.20112e+09		2.23437e+09					6.55547e+08	3.12779e+08		3.25158e+08					9.29484e+06	2.25174e+07		1.99485e+06					3.26829e+09	1.64065e+09		2.67947e+09					6.21735e+08	2.52405e+09		2.8649e+08
	3.56262e+09	1.28908e+09		2.44622e+09					6.57337e+08	3.13902e+08		3.46711e+08					9.54448e+06	3.46694e+06		2.10229e+06					3.55438e+09	1.70283e+09		2.73454e+09					8.50385e+08	3.77333e+08		3.20008e+08
	1.77756e+09	1.29383e+09		2.5004e+09					1.79215e+08	3.28828e+08		3.58761e+08					1.07239e+07	3.47048e+06		2.1179e+07					1.23988e+09	1.85953e+09		2.90443e+09					1.2358e+09	4.05293e+08		3.21576e+08
	1.88547e+09	1.3477e+09		2.63759e+09					1.84723e+08	3.37767e+08		3.83691e+08					1.18149e+07	3.66903e+06		2.14274e+07					1.33615e+09	1.8614e+09		3.0995e+09					2.13705e+09	4.36587e+07		3.41291e+08
	1.89446e+09	1.53085e+09		2.72501e+09					1.86768e+08	3.57011e+08		4.28225e+08					1.2018e+07	4.43248e+06		2.18966e+06					1.36767e+09	1.89055e+09		3.19025e+09					2.55248e+09	4.3892e+07		3.92387e+08
	1.94319e+09	1.60367e+09		2.83551e+09					1.88705e+08	3.74196e+08		4.46981e+08					1.28276e+07	4.47805e+06		3.55775e+06					1.4616e+09	2.0546e+09		3.27377e+09					5.20903e+09	5.13624e+08		4.23193e+08
	1.97903e+09	1.8101e+09		3.0432e+09					2.12163e+08	3.86748e+08		4.69413e+08					1.3336e+07	5.1518e+06		3.93297e+06					1.54311e+09	2.18855e+09		3.29301e+09					5.32792e+09	5.76943e+08		4.35576e+08
	2.16059e+09	2.07477e+09		3.10409e+09					2.40514e+08	3.90842e+08		4.75339e+08					1.48559e+07	5.26177e+06		4.18754e+06					1.93376e+09	2.25745e+09		3.37999e+09					5.73934e+09	6.82605e+07		4.55457e+08
		4.37468e+08		3.49303e+09						4.0383e+08		4.95704e+08						5.40954e+06		5.05794e+06						2.30594e+09		3.51109e+09						7.0855e+07		4.83387e+08
		5.55019e+08		3.50226e+09						4.05521e+08		5.3398e+08						6.73859e+06		6.71346e+06						2.46014e+09		3.77599e+09						7.10609e+08		4.87732e+08
		6.16017e+08		3.57247e+09						4.07342e+08		5.62285e+08						6.77255e+06		6.87578e+06						2.4711e+09		3.85552e+09						7.19439e+08		6.91155e+08
		8.08775e+08		3.70446e+09						4.11806e+08		6.11796e+08						7.19007e+06		6.90654e+06						2.8267e+09		3.90346e+09						7.35759e+08		8.10751e+08
		8.13876e+08		3.72234e+09						4.93578e+08		6.37218e+08						7.96429e+06		8.20074e+06						2.86829e+09		4.07204e+09						8.12952e+07		8.62811e+08
		9.61035e+08		3.91955e+09						5.14233e+08		7.10502e+08						8.21512e+06		8.56713e+06						3.05475e+09		4.21598e+09						8.4737e+07		8.70619e+08
		9.79401e+08		3.94497e+09						5.70453e+08		7.35357e+08						8.89559e+06		8.90095e+06						3.05509e+09		4.32187e+09						9.13518e+07		8.98283e+08
		9.86832e+08		4.30517e+09						7.89175e+08		8.44479e+08						9.26881e+06		8.91611e+06						3.2045e+09		4.3645e+09						9.35281e+08		9.45735e+08
				4.71079e+09								9.56707e+08								9.20653e+06						3.30943e+09		4.70848e+09								9.9476e+08

## Sheet: S2f_TCA
2-Oxoglutarate (Ketoglutarate)		KEGG:	C00026	HMDB:	208			cis-Aconitate		KEGG:	C00417	HMDB:	72			trans-Aconitate		KEGG:	C02341	HMDB:	958			Citrate		KEGG:	C00158	HMDB:	94			Fumarate		KEGG:	C00122	HMDB:	134			Malate		KEGG:	C00149	HMDB:	156			Succinate
																								Isocitrate		KEGG:	C00311	HMDB:	193
	QC	R+	R-	P+	P-				QC	R+	R-	P+	P-				QC	R+	R-	P+	P-				QC	R+	R-	P+	P-				QC	R+	R-	P+	P-				QC	R+	R-	P+	P-				QC
Min	1.14392e+08	3.17287e+07	1.40207e+08	3.73095e+07	9.70571e+07			Min	1.09538e+06	2.60448e+06	1.04557e+06	5.24244e+06	1.00471e+06			Min	133881	106897	108367	100125	4500			Min	4.98929e+08	1.33053e+08	4.12437e+08	3.00955e+08	4.66324e+08			Min	1.5648e+08	2.27491e+07	1.89316e+08	1.09314e+08	2.14185e+08			Min	1.91067e+09	2.92451e+08	2.19507e+09	1.30867e+09	2.68656e+09			Min	5.60764e+08
To Q1	5.14788e+07	4.48579e+07	1.92985e+08	3.15682e+07	9.09436e+07			To Q1	7.13184e+06	1.14557e+07	262307	2.39199e+06	1.70302e+06			To Q1	323025	209582	101741	55380.5	120378			To Q1	2.47486e+08	3.15929e+08	1.83906e+08	1.66444e+08	4.56674e+07			To Q1	6.86375e+07	4.82101e+07	4.5881e+07	5.10025e+07	1.20239e+08			To Q1	8.82005e+08	5.49942e+08	6.98286e+08	6.89616e+08	1.31758e+09			To Q1	5.32441e+07
To Q2	3.99854e+07	2.27117e+07	9.25135e+07	4.78873e+07	7.77044e+07			To Q2	3.74388e+06	5.82358e+06	540282	3.65987e+06	985554			To Q2	73419.5	158597	496877	42950.4	179917			To Q2	1.25691e+08	2.86688e+08	3.6707e+08	1.67612e+08	2.11608e+08			To Q2	5.80799e+07	4.58127e+07	7.16885e+07	4.54945e+07	2.07866e+08			To Q2	7.45776e+08	6.67304e+08	8.90585e+08	5.45352e+08	2.55511e+09			To Q2	9.54823e+08
To Q3	7.0621e+07	3.57419e+07	2.83912e+07	8.15667e+07	1.07012e+07			To Q3	3.43777e+06	8.61212e+06	6.91821e+06	4.12653e+06	1.88947e+06			To Q3	886667	303482	762122	36192.1	1.81361e+06			To Q3	2.54119e+08	2.71934e+08	3.6796e+08	2.2325e+08	1.54409e+08			To Q3	1.2856e+08	4.71488e+07	5.7128e+07	9.67315e+07	6.03046e+07			To Q3	1.80898e+09	7.00211e+08	6.97348e+08	9.72682e+08	8.76056e+08			To Q3	3.38062e+08
To Max	9.7926e+07	3.0564e+08	6.84076e+07	1.6909e+08	2.84703e+07			To Max	1.40743e+06	2.10654e+07	6.52827e+07	1.17572e+07	5.86426e+06			To Max	1.28671e+06	2.09865e+06	3446.71	106940	133779			To Max	1.09174e+09	1.16739e+09	9.59652e+08	4.52526e+08	1.9596e+09			To Max	8.58496e+07	8.76908e+07	6.31487e+07	1.77566e+08	1.15183e+08			To Max	9.01687e+08	1.18304e+09	7.48802e+08	2.12943e+09	9.86829e+08			To Max	2.75433e+08
			R-/R+		P-/P+						R-/R+		P-/P+						R-/R+		P-/P+						R-/R+		P-/P+						R-/R+		P-/P+						R-/R+		P-/P+
log2Fold Change:			2.10001		1.18622			log2Fold Change:			-3.42743		-1.61262			log2Fold Change:			0.572968		0.995932			log2Fold Change:			0.389097		0.188409			log2Fold Change:			1.39401		1.39775			log2Fold Change:			1.32563		1.36664			log2Fold Change:
Welch's T-Test (pValue):			0.000417249		0.0357685			Welch's T-Test (pValue):			0.213762		5.76565e-05			Welch's T-Test (pValue):			0.498583		0.101966			Welch's T-Test (pValue):			0.327037		0.370845			Welch's T-Test (pValue):			0.00031915		0.00578674			Welch's T-Test (pValue):			0.00057173		0.00534758			Welch's T-Test (pValue):
			R+/P+		R-/P-						R+/P+		R-/P-						R+/P+		R-/P-						R+/P+		R-/P-						R+/P+		R-/P-						R+/P+		R-/P-
log2Fold Change:			-0.233767		0.680029			log2Fold Change:			0.815995		-0.998814			log2Fold Change:			1.25934		1.21384			log2Fold Change:			0.212275		0.412963			log2Fold Change:			-0.817625		-0.821364			log2Fold Change:			-0.752632		-0.793641			log2Fold Change:
Welch's T-Test (pValue):			0.406265		0.0128276			Welch's T-Test (pValue):			0.000189618		0.380616			Welch's T-Test (pValue):			0.0298985		0.291717			Welch's T-Test (pValue):			0.289634		0.791775			Welch's T-Test (pValue):			8.41032e-06		0.0272745			Welch's T-Test (pValue):			4.9788e-05		0.0261568			Welch's T-Test (pValue):
	QC	R+	R-	P+	P-				QC	R+	R-	P+	P-				QC	R+	R-	P+	P-				QC	R+	R-	P+	P-				QC	R+	R-	P+	P-				QC	R+	R-	P+	P-				QC
Average: Median								Average: Median								Average: Median								Average: Median								Average: Median								Average: Median								Average: Median
	2.05856e+08	9.92983e+07	4.25705e+08	1.16765e+08	2.65705e+08				1.19711e+07	1.98838e+07	1.84816e+06	1.12943e+07	3.69328e+06				530326	475075	706985	198456	304795				8.72105e+08	7.35669e+08	9.63413e+08	6.35011e+08	7.23599e+08				2.83197e+08	1.16772e+08	3.06886e+08	2.05811e+08	5.4229e+08				3.53845e+09	1.5097e+09	3.78394e+09	2.54363e+09	6.55925e+09				1.56883e+09
Relative Standard Deviation								Relative Standard Deviation								Relative Standard Deviation								Relative Standard Deviation								Relative Standard Deviation								Relative Standard Deviation								Relative Standard Deviation
	0.35835	0.698391	0.330066	0.648828	0.357751				0.445973	0.516325	1.97329	0.485629	0.707965				0.814428	0.882768	0.821548	0.309365	1.12946				0.42642	0.609979	0.57863	0.398935	0.822186				0.369571	0.526987	0.28711	0.420451	0.37438				0.376249	0.564112	0.296054	0.417415	0.362447				0.467742
Raw data: linear								Raw data: linear								Raw data: linear								Raw data: linear								Raw data: linear								Raw data: linear								Raw data: linear
	QC	R+	R-	P+	P-				QC	R+	R-	P+	P-				QC	R+	R-	P+	P-				QC	R+	R-	P+	P-				QC	R+	R-	P+	P-				QC	R+	R-	P+	P-				QC
	2.80108e+08	1.17122e+08	1.40207e+08	3.24371e+08	1.079e+08				1.09336e+07	1.01329e+07	1.04557e+06	1.01273e+07	1.00471e+06				1.13109e+06	106897	108367	100125	118548				2.21797e+09	1.13693e+09	1.03028e+09	4.16576e+08	1.15985e+09				4.18906e+08	1.65776e+08	1.89316e+08	2.95899e+08	2.14185e+08				5.52209e+09	2.20991e+09	2.19507e+09	3.52529e+09	2.68656e+09				2.06985e+09
	2.76477e+08	2.51724e+08	2.59686e+08	1.99444e+08	2.14701e+08				1.19711e+07	1.14157e+07	1.13035e+07	1.12943e+07	1.1447e+07				1.41699e+06	1.22652e+06	1.46911e+06	107273	126988				1.12622e+09	8.68769e+08	1.31656e+09	4.5552e+08	2.83761e+09				4.05985e+08	1.98813e+08	1.98922e+08	2.1486e+08	2.86416e+08				5.31851e+09	2.79853e+09	2.34354e+09	2.58753e+09	3.56076e+09				2.06252e+09
	2.52086e+08	1.34132e+08	3.57694e+08	6.06207e+07	2.61731e+08				1.28198e+07	1.2565e+07	1.18159e+06	1.17891e+07	1.26303e+06				1.46096e+06	1.33048e+06	1.46929e+06	130893	2.11194e+06				1.15892e+09	8.78554e+08	1.37581e+09	5.66183e+08	4.66324e+08				4.11757e+08	1.16772e+08	2.47289e+08	3.22392e+08	3.50426e+08				5.34743e+09	1.62871e+09	3.07663e+09	3.92979e+09	4.15193e+09				2.18233e+09
	2.28618e+08	7.65867e+07	4.24693e+08	1.30112e+08	2.69679e+08				1.48264e+07	1.28605e+07	1.30788e+06	1.20664e+07	2.70773e+06				378977	1.65036e+06	1.47255e+06	131820	2.1378e+06				7.46414e+08	1.863e+09	2.29103e+09	3.00955e+08	4.77073e+08				3.20456e+08	2.19383e+08	2.85083e+08	2.14676e+08	5.04905e+08				4.08026e+09	2.98424e+09	3.57995e+09	2.76422e+09	6.17135e+09				2.10123e+09
	2.06975e+08	5.54966e+07	4.26717e+08	1.23946e+08	2.72086e+08				1.49787e+07	1.38486e+07	1.53789e+06	1.27135e+07	3.49634e+06				456906	167936	150945	137716	213796				8.1874e+08	6.13639e+08	4.12437e+08	7.67291e+08	5.23631e+08				2.83197e+08	1.18198e+08	3.28688e+08	2.85378e+08	5.79675e+08				3.53845e+09	1.66648e+09	3.98792e+09	3.29459e+09	6.94715e+09				1.90689e+09
	1.97617e+08	1.64545e+08	4.45016e+08	5.97236e+07	2.89367e+08				1.55665e+07	1.46949e+07	1.84816e+06	1.44213e+07	3.69328e+06				473462	184075	210108	150221	2.25219e+06				9.43924e+08	2.17499e+09	5.09908e+08	8.4754e+08	6.82103e+08				2.70651e+08	2.01435e+08	3.57563e+08	4.80108e+08	5.86809e+08				3.36836e+09	2.81868e+09	4.43231e+09	5.64575e+09	7.3455e+09				1.82731e+09
	1.65871e+08	9.92983e+07	4.81336e+08	1.07762e+08	3.04877e+08				1.59886e+07	1.61282e+07	6.58024e+06	1.50082e+07	4.93409e+06				501101	260852	254016	155041	395794				8.18996e+08	1.26243e+09	6.25154e+08	5.48614e+08	7.65096e+08				2.46206e+08	2.18036e+08	3.83364e+08	1.95496e+08	6.49952e+08				3.13437e+09	3.04599e+09	4.62823e+09	2.3597e+09	7.7047e+09				1.56883e+09
	1.631e+08	1.11041e+08	5.22504e+08	1.07885e+08	9.70571e+07				1.62297e+07	1.68613e+07	7.40491e+07	1.52263e+07	5.58275e+06				506231	278180	706985	155970	4500				9.93403e+08	1.0076e+09	8.96543e+08	3.92659e+08	7.84061e+08				2.25117e+08	1.63921e+08	4.27162e+08	1.87656e+08	7.17778e+08				2.79268e+09	2.26272e+09	5.23009e+09	2.43328e+09	8.42213e+09				1.5764e+09
	1.14392e+08	4.4068e+08		5.24012e+07					1.68163e+07	1.75426e+07	8.76638e+06	1.56154e+07	7.32518e+06				530326	2.87721e+06	712838	158724					6.25023e+08	1.48564e+09		6.17425e+08					1.5648e+08	2.51612e+08		1.28047e+08					1.91067e+09	3.39295e+09		1.61553e+09					1.26148e+09
	1.36952e+08	1.02476e+08		1.66334e+08					8.63709e+06	1.77145e+07		1.57097e+07					587968	301732		159693					8.72105e+08	8.07974e+08		3.93352e+08					1.88043e+08	1.53511e+08		1.21526e+08					2.29008e+09	2.01847e+09		1.54418e+09					1.58077e+09
	1.29727e+08	3.17287e+07		3.39987e+08					9.02589e+06	1.81709e+07		1.68781e+07					746872	316479		163845					8.73412e+08	1.33053e+08		6.52858e+08					1.76338e+08	2.27491e+07		3.81083e+08					2.18592e+09	2.92451e+08		4.84181e+09					1.37055e+09
	1.71775e+08	9.27612e+07		2.46877e+08					1.09538e+06	2.15966e+07		2.12557e+07					133881	366715		172674					1.29544e+09	4.56782e+08		8.78855e+08					2.04723e+08	5.66219e+07		3.42541e+08					2.48219e+09	7.40115e+08		4.44738e+09					5.60764e+08
	1.96557e+08	8.48287e+07		2.64042e+08					1.54089e+07	2.22958e+07		2.19686e+07					1.67427e+06	370151		190008					1.53731e+09	3.49056e+08		1.1111e+09					2.66899e+08	6.73727e+07		3.6968e+08					3.2927e+09	8.1054e+08		4.46859e+09					5.69795e+08
	2.05856e+08	9.69744e+07		1.94996e+08					3.89273e+06	2.53824e+07		2.20389e+07					171926	444543		198456					4.98929e+08	4.44095e+08		8.28731e+08					2.92749e+08	7.40176e+07		3.04757e+08					3.57575e+09	8.81154e+08		3.48939e+09					5.91185e+08
	3.38119e+08	3.23691e+07		1.61872e+08					4.97804e+06	2.57631e+07		2.7178e+07					2.01572e+06	461766		201766					6.00376e+08	3.31453e+08		8.61835e+08					4.92959e+08	4.27826e+07		2.44506e+08					5.97887e+09	5.3387e+08		2.92333e+09					5.94342e+08
	3.66128e+08	7.6066e+07		1.10082e+08					6.10213e+06	2.60448e+06		5.24244e+06					2.70371e+06	465344		205501					6.42449e+08	8.17824e+08		4.09354e+08					4.93449e+08	9.4806e+07		1.37147e+08					6.02259e+09	1.16757e+09		1.67165e+09					6.14008e+08
	3.74403e+08	5.12472e+07		9.52328e+07					8.22721e+06	2.69136e+07		5.3134e+06					281548	475075		214152					8.15774e+08	3.50787e+08		3.8793e+08					4.97607e+08	3.87194e+07		1.09314e+08					6.24912e+09	4.89804e+08		1.30867e+09					6.1699e+08
		2.67339e+08		6.08125e+07						2.7779e+07		5.39404e+06						475441		222257						1.14657e+09		6.52598e+08						1.57764e+08		1.93015e+08						2.05854e+09		2.44554e+09
		9.28756e+07		4.16777e+07						2.87348e+07		5.42157e+06						527762		222500						6.22404e+08		6.72602e+08						7.09592e+07		1.48536e+08						8.42393e+08		1.83077e+09
		1.32616e+08		9.37122e+07						3.59519e+07		6.74654e+06						644605		233909						2.22623e+08		8.97601e+08						1.21482e+08		1.73312e+08						1.5097e+09		2.18351e+09
		1.3504e+08		7.92958e+07						3.6782e+07		7.05697e+06						690956		235386						7.35669e+08		5.70044e+08						8.6061e+07		1.57964e+08						1.05037e+09		1.95816e+09
		1.62701e+08		6.5405e+07						3.72216e+07		7.2527e+06						693682		236764						6.85874e+08		1.08873e+09						9.07369e+07		1.96946e+08						1.16886e+09		2.49973e+09
		8.63904e+07		2.12651e+08						3.91114e+07		8.01616e+06						778558		263136						5.92095e+08		1.22976e+09						8.6005e+07		2.55389e+08						1.08054e+09		3.13713e+09
		6.80415e+07		1.23448e+08						4.41702e+07		8.03264e+06						808501		274198						4.48982e+08		6.02715e+08						6.69678e+07		1.67372e+08						8.40072e+08		2.11864e+09
		1.78447e+08		3.67422e+08						4.95613e+07		8.4043e+06						929460		297186						8.68126e+08		1.31079e+09						1.18759e+08		4.24328e+08						1.56064e+09		5.5066e+09
				3.73095e+07						9.34853e+06		8.85765e+06								302256								5.03038e+08								1.53799e+08								1.88835e+09
												9.5597e+06								341587
[truncated: 4 more columns]

## Sheet: S2g_AA
4-Aminobutyrate (GABA)		KEGG:	C00334	HMDB:	112			Alanine		KEGG:	C00041	HMDB:	161			Arginine		KEGG:	C00062	HMDB:	517			Aspartate		KEGG:	C00049	HMDB:	191			Cysteine		KEGG:	C00097	HMDB:	574			Glutamate		KEGG:	C00025	HMDB:	148			Glutamine
	QC	R+	R-	P+	P-				QC	R+	R-	P+	P-				QC	R+	R-	P+	P-				QC	R+	R-	P+	P-				QC	R+	R-	P+	P-				QC	R+	R-	P+	P-				QC
Min	1.212e+09	6.59283e+08	1.10412e+09	1.01974e+09	9.87557e+08			Min	2.98038e+09	1.13277e+09	2.05023e+09	1.91297e+09	3.26429e+09			Min	4.06072e+08	7.20408e+07	1.00051e+08	3.57501e+08	6.08835e+08			Min	4.96749e+08	4.03407e+07	6.63265e+08	2.96867e+08	7.64647e+08			Min	959853	5000	94304.7	2.83465e+06	2.71339e+06			Min	3.38444e+09	7.76351e+08	2.50168e+09	2.73558e+09	2.0586e+09			Min	3.35409e+08
To Q1	2.19424e+07	3.64998e+08	2.273e+08	3.39271e+08	1.20216e+08			To Q1	3.75534e+08	6.02618e+08	3.01405e+08	1.57745e+09	8.43414e+08			To Q1	1.86657e+08	8.76626e+07	4.46576e+07	1.75102e+08	2.83065e+08			To Q1	3.07057e+08	1.07323e+08	7.29034e+08	1.30556e+08	3.33844e+08			To Q1	388428	54187.3	183462	1.46411e+06	1.12427e+06			To Q1	6.95183e+08	8.48705e+08	1.75552e+09	8.24915e+08	1.53556e+09			To Q1	8.75367e+07
To Q2	6.5127e+08	4.65579e+08	2.26595e+07	2.92624e+08	1.00529e+08			To Q2	3.5728e+08	6.51949e+08	3.04362e+08	4.18184e+08	1.36407e+08			To Q2	1.45662e+08	7.16578e+07	1.06365e+08	1.96055e+08	1.70564e+08			To Q2	2.06997e+08	1.13906e+08	3.88336e+08	3.11317e+08	9.05478e+08			To Q2	203158	52743.8	133864	1.00328e+06	894162			To Q2	4.42607e+08	4.29285e+08	8.17747e+08	4.41136e+08	7.48651e+08			To Q2	8.04694e+07
To Q3	1.03988e+08	5.06098e+08	2.64076e+08	4.22789e+08	7.61541e+07			To Q3	4.85002e+08	4.11074e+08	9.45668e+08	5.48825e+08	1.94829e+08			To Q3	4.58379e+07	1.01081e+08	3.19551e+07	1.34455e+08	4.95265e+07			To Q3	1.68281e+08	7.99913e+07	3.60237e+07	2.46929e+08	5.79983e+08			To Q3	253058	87735.2	346515	2.12855e+06	1.18903e+06			To Q3	5.05032e+08	2.54114e+08	2.71572e+08	1.29669e+09	3.28731e+08			To Q3	2.24376e+08
To Max	8.43805e+07	1.12883e+09	8.70437e+07	3.31012e+09	1.13233e+08			To Max	7.63467e+08	1.90063e+09	4.58669e+08	8.16533e+08	4.46696e+08			To Max	3.68206e+08	3.78176e+08	2.30195e+07	4.54996e+08	2.46114e+08			To Max	9.96194e+08	7.30082e+08	6.82105e+07	1.23088e+09	1.05637e+08			To Max	409837	108751	151251	2.09359e+06	2.12011e+06			To Max	9.92886e+08	1.29036e+09	1.16626e+08	1.89191e+09	2.03793e+09			To Max	1.898e+08
			R-/R+		P-/P+						R-/R+		P-/P+						R-/R+		P-/P+						R-/R+		P-/P+						R-/R+		P-/P+						R-/R+		P-/P+
log2Fold Change:			-0.137862		-0.450912			log2Fold Change:			0.153851		0.118804			log2Fold Change:			0.117965		0.5441			log2Fold Change:			2.76713		1.43972			log2Fold Change:			1.87874		-0.164153			log2Fold Change:			1.30472		0.118038			log2Fold Change:
Welch's T-Test (pValue):			0.223692		0.000733536			Welch's T-Test (pValue):			0.0826128		0.251694			Welch's T-Test (pValue):			0.208546		0.0292503			Welch's T-Test (pValue):			0.000157889		0.0085644			Welch's T-Test (pValue):			0.00431796		0.380479			Welch's T-Test (pValue):			8.10612e-06		0.827727			Welch's T-Test (pValue):
			R+/P+		R-/P-						R+/P+		R-/P-						R+/P+		R-/P-						R+/P+		R-/P-						R+/P+		R-/P-						R+/P+		R-/P-
log2Fold Change:			-0.148717		0.164333			log2Fold Change:			-0.711253		-0.676207			log2Fold Change:			-1.6551		-2.08123			log2Fold Change:			-1.49787		-0.170468			log2Fold Change:			-5.56586		-3.52297			log2Fold Change:			-0.961914		0.224766			log2Fold Change:
Welch's T-Test (pValue):			0.257463		0.0192645			Welch's T-Test (pValue):			1.20009e-07		0.000862629			Welch's T-Test (pValue):			1.02612e-09		1.48068e-05			Welch's T-Test (pValue):			1.32581e-05		0.357335			Welch's T-Test (pValue):			1.79543e-14		0.000191458			Welch's T-Test (pValue):			1.96799e-11		0.468762			Welch's T-Test (pValue):
	QC	R+	R-	P+	P-				QC	R+	R-	P+	P-				QC	R+	R-	P+	P-				QC	R+	R-	P+	P-				QC	R+	R-	P+	P-				QC	R+	R-	P+	P-				QC
Average: Median								Average: Median								Average: Median								Average: Median								Average: Median								Average: Median								Average: Median
	1.88521e+09	1.48986e+09	1.35408e+09	1.65163e+09	1.2083e+09				3.71319e+09	2.38734e+09	2.656e+09	3.90861e+09	4.24411e+09				7.3839e+08	2.31361e+08	2.51074e+08	7.28658e+08	1.06246e+09				1.0108e+09	2.61569e+08	1.78063e+09	7.3874e+08	2.00397e+09				1.55144e+06	111931	411631	5.30204e+06	4.73182e+06				4.52223e+09	2.05434e+09	5.07495e+09	4.00164e+09	4.34281e+09				5.03416e+08
Relative Standard Deviation								Relative Standard Deviation								Relative Standard Deviation								Relative Standard Deviation								Relative Standard Deviation								Relative Standard Deviation								Relative Standard Deviation
	0.213436	0.431249	0.141875	0.464526	0.110029				0.151322	0.403091	0.247093	0.20992	0.11143				0.286576	0.62755	0.371948	0.344081	0.239643				0.470535	0.735129	0.328847	0.580775	0.449686				0.222589	0.666167	0.558295	0.317606	0.365923				0.15612	0.326532	0.201437	0.260493	0.294776				0.337909
Raw data: linear								Raw data: linear								Raw data: linear								Raw data: linear								Raw data: linear								Raw data: linear								Raw data: linear
	QC	R+	R-	P+	P-				QC	R+	R-	P+	P-				QC	R+	R-	P+	P-				QC	R+	R-	P+	P-				QC	R+	R-	P+	P-				QC	R+	R-	P+	P-				QC
	1.75551e+09	1.00283e+09	1.10412e+09	1.01974e+09	1.10542e+09				2.98038e+09	1.13277e+09	2.05023e+09	1.91297e+09	3.26429e+09				1.09886e+09	1.00488e+08	1.00051e+08	1.05862e+09	1.04408e+09				1.17967e+09	3.97217e+08	1.59561e+09	9.92043e+08	1.13937e+09				1.25721e+06	109464	272618	2.83465e+06	2.71339e+06				6.02015e+09	1.76576e+09	2.50168e+09	3.94767e+09	2.0586e+09				5.34554e+08
	1.84233e+09	1.00854e+09	1.28169e+09	1.03435e+09	1.10777e+09				3.13658e+09	1.14201e+09	2.31995e+09	2.36014e+09	4.00031e+09				1.12808e+09	1.08628e+08	1.2401e+08	1.06111e+09	1.08085e+09				1.13466e+09	3.03257e+08	1.76453e+09	1.02097e+09	1.49944e+09				1.31266e+06	109774	277767	3.30431e+06	3.74486e+06				5.7179e+09	2.09642e+09	4.23256e+09	3.8515e+09	3.53564e+09				5.33621e+08
	1.88521e+09	1.07152e+09	1.33142e+09	1.3015e+09	1.14011e+09				3.55427e+09	1.18616e+09	2.35164e+09	2.93082e+09	4.1435e+09				1.15243e+09	1.29305e+08	1.51608e+08	1.23785e+09	1.10925e+09				1.17908e+09	3.34043e+08	1.79674e+09	9.32228e+08	2.50849e+09				1.34828e+06	114089	364511	3.6395e+06	3.86859e+06				5.22983e+09	1.86123e+09	4.2572e+09	4.13095e+09	3.59416e+09				4.93207e+08
	1.90137e+09	1.20407e+09	1.33712e+09	1.30994e+09	1.2083e+09				3.75662e+09	1.23696e+09	2.50533e+09	3.00279e+09	4.14707e+09				5.44192e+08	1.36494e+08	2.46892e+08	1.26906e+09	1.12023e+09				1.07816e+09	3.58995e+08	1.80519e+09	1.23697e+09	2.57085e+09				1.36342e+06	115552	411631	3.70056e+06	4.52348e+06				5.19833e+09	3.10372e+09	4.84886e+09	2.83011e+09	4.1538e+09				5.03416e+08
	1.91851e+09	1.28588e+09	1.35408e+09	1.32814e+09	1.27461e+09				4.03651e+09	1.36475e+09	2.656e+09	3.17849e+09	4.34114e+09				5.92728e+08	1.59703e+08	2.55255e+08	1.31811e+09	1.35811e+09				9.09499e+08	3.4156e+08	1.85107e+09	9.04214e+08	2.62324e+09				1.39699e+06	134041	568210	4.01219e+06	4.94015e+06				5.02726e+09	1.89187e+09	5.07495e+09	4.64429e+09	4.34281e+09				5.00217e+08
	1.93187e+09	1.34278e+09	1.37072e+09	1.32952e+09	1.28446e+09				4.09313e+09	1.66753e+09	3.40045e+09	3.35854e+09	4.42374e+09				6.36542e+08	1.82185e+08	2.79039e+08	3.57501e+08	6.08835e+08				9.58194e+08	1.07164e+09	1.88487e+09	8.79376e+08	2.68959e+09				1.4248e+06	136935	758146	4.07642e+06	5.36144e+06				4.67934e+09	2.41883e+09	5.13891e+09	5.28469e+09	4.53639e+09				4.68423e+08
	1.9892e+09	1.39394e+09	1.61816e+09	1.34816e+09	1.35281e+09				4.1982e+09	1.71699e+09	3.60167e+09	3.44379e+09	4.48453e+09				6.97551e+08	1.87325e+08	2.95e+08	4.94778e+08	7.13378e+08				8.16332e+08	3.08168e+08	6.63265e+08	3.98205e+08	7.64647e+08				1.55144e+06	145553	770593	4.27216e+06	7.59906e+06				4.07962e+09	2.75914e+09	5.34652e+09	4.0556e+09	4.67154e+09				3.88686e+08
	1.99149e+09	1.44702e+09	1.67181e+09	1.36986e+09	1.39769e+09				4.26498e+09	1.79058e+09	3.70914e+09	3.63034e+09	4.88563e+09				7.20559e+08	1.99758e+08	3.06049e+08	5.04205e+08	9.51407e+08				7.49204e+08	5.22144e+08	7.82369e+08	9.66547e+08	9.75841e+08				1.76658e+06	181985	909396	4.37855e+06	8.04096e+06				4.20776e+09	2.23388e+09	5.45859e+09	3.01141e+09	5.18491e+09				4.22946e+08
	2.00449e+09	1.5327e+09	1.7052e+09	1.45064e+09	9.87557e+08				4.44585e+09	1.82916e+09	4.06034e+09	3.70637e+09					7.65604e+08	2.07009e+08		5.07494e+08					4.96749e+08	5.95121e+08		5.54864e+08					1.8045e+06	205560	94304.7	4.4102e+06					3.38444e+09	3.59882e+09	5.46315e+09	2.73558e+09	6.70947e+09				3.35409e+08
	2.05543e+09	1.58236e+09		1.46924e+09					4.83073e+09	1.84473e+09		3.8227e+09					7.84228e+08	2.24454e+08		5.22598e+08					6.25969e+08	3.06289e+08		8.47745e+08					1.82435e+06	231729		4.75873e+06					3.88183e+09	2.30845e+09		3.50359e+09					3.8867e+08
	2.07358e+09	1.58871e+09		1.47115e+09					4.96166e+09	1.8928e+09		3.8679e+09					9.75398e+08	2.31361e+08		5.2429e+08					5.76583e+08	4.03407e+07		2.21655e+09					2.19515e+06	235768		4.94962e+06					3.69354e+09	7.76351e+08		5.05251e+09					3.64361e+08
	1.212e+09	1.64644e+09		1.51322e+09					3.22275e+09	2.03865e+09		3.89893e+09					4.06072e+08	2.35113e+08		5.24894e+08					1.0108e+09	1.32314e+08		1.1728e+09					1.32575e+06	255114		5.14476e+06					4.0146e+09	1.4252e+09		7.19023e+09					7.24082e+08
	1.21837e+09	1.64893e+09		1.56095e+09					3.29764e+09	2.37277e+09		3.89929e+09					5.36533e+08	2.42182e+08		5.55731e+08					1.16418e+09	1.25295e+08		7.40121e+08					1.68089e+06	292795		5.15928e+06					4.18798e+09	1.5574e+09		5.55478e+09					7.27791e+08
	1.22208e+09	1.98806e+09		1.65163e+09					3.35591e+09	2.40191e+09		3.91793e+09					5.84899e+08	3.00715e+08		5.84799e+08					2.0747e+09	1.47663e+08		5.52992e+08					1.69978e+06	294312		5.4448e+06					4.25851e+09	1.79696e+09		5.30287e+09					8.1311e+08
	1.22506e+09	1.99859e+09		1.66658e+09					3.56974e+09	2.51307e+09		4.12314e+09					7.3839e+08	3.1318e+08		5.8943e+08					2.16682e+09	8.53372e+07		4.35176e+08					2.14133e+06	308417		6.23727e+06					4.52223e+09	1.06969e+09		5.61391e+09					8.30026e+08
	1.23394e+09	2.14034e+09		1.68688e+09					3.66046e+09	2.5239e+09		4.17188e+09					7.5015e+08	3.26569e+08		6.01534e+08					2.17528e+09	2.61569e+08		3.57716e+08					2.21433e+06	37408.7		6.45046e+06					4.79268e+09	2.50001e+09		3.87132e+09					8.92959e+08
	1.24e+09	2.41615e+09		1.77766e+09					3.71319e+09	2.53875e+09		4.23589e+09					7.557e+08	3.32442e+08		6.91072e+08					8.03806e+08	7.95833e+07		3.08576e+08					959853	39210.9		6.52643e+06					4.79515e+09	1.08636e+09		3.4588e+09					9.17592e+08
		2.64794e+09		1.83727e+09						2.63706e+09		4.33646e+09						3.49819e+08		7.24532e+08						4.4064e+08		1.28275e+09						51684		6.97828e+06						2.96114e+09		3.78095e+09
		2.7124e+09		1.95742e+09						2.76707e+09		4.34018e+09						3.99565e+08		7.32785e+08						2.35548e+08		2.96867e+08						53077		7.385e+06						2.08773e+09		3.23723e+09
		2.88034e+09		2.01454e+09						2.80886e+09		4.49652e+09						4.69614e+08		7.49934e+08						1.51163e+08		3.91986e+08						54811.3		7.44579e+06						1.62506e+09		6.12235e+09
		3.12479e+09		2.13431e+09						3.14886e+09		4.62306e+09						5.937e+08		7.67793e+08						1.92773e+08		3.39245e+08						58743.7		7.74118e+06						2.05434e+09		3.53594e+09
		6.59283e+08		2.15029e+09						3.34306e+09		4.91557e+09						6.60937e+08		8.09665e+08						2.13553e+08		4.26748e+08						60518		7.82187e+06						2.18078e+09		5.05564e+09
		7.65782e+08		2.17261e+09						3.7993e+09		4.94496e+09						7.10618e+08		8.31e+08						2.04362e+08		7.37359e+08						77051.3		7.82651e+06						1.73675e+09		5.43545e+09
		7.96082e+08		2.37191e+09						3.87377e+09		4.98846e+09						7.20408e+07		8.41936e+08						1.30931e+08		4.29447e+08						78432.7		7.98153e+06						1.36459e+09		3.90586e+09
		9.19512e+08		2.39656e+09						3.99449e+09		5.00596e+09						8.12135e+07		8.70173e+08						2.81429e+08		1.71525e+09						94400.5		8.3925e+06						2.05667e+09		6.07557e+09
		9.88155e+08		3.32039e+09						4.69904e+09		5.27397e+09								9.07324e+08								6.02487e+08						5000		9.52419e+06								3.63418e+09
				5.38455e+09
[truncated: 88 more columns]

## Sheet: S2h_3-Ala
3-Alanine		KEGG:	C00099	HMDB:	56			Carnosine		KEGG:	C00386	HMDB:	33			Panthotenate (Vitamin B5)		KEGG:	C00864	HMDB:	210			Uracil		KEGG:	C00106	HMDB:	300
	QC	R+	R-	P+	P-				QC	R+	R-	P+	P-				QC	R+	R-	P+	P-				QC	R+	R-	P+	P-
Min	8.57985e+09	7.91574e+09	7.39625e+09	1.39989e+10	7.77247e+09			Min	4500	4500	797182	4500	294346			Min	7.42689e+08	1.03011e+08	1.11675e+08	4.59689e+08	4.03896e+08			Min	4.72978e+07	979757	1.14291e+07	3.15411e+07	5.34814e+07
To Q1	1.63383e+08	2.94822e+09	2.25634e+09	5.95182e+09	2.40723e+08			To Q1	61455.9	67111.7	753236	67385.6	249414			To Q1	1.41284e+08	7.61612e+07	3.20963e+07	3.15405e+08	4.30821e+08			To Q1	8.62051e+06	7.73082e+06	4.66874e+06	1.69859e+07	7.22967e+06
To Q2	1.06492e+10	1.44356e+09	6.41663e+08	2.04272e+09	2.29722e+08			To Q2	53867	90201.6	135161	26133.7	53092.6			To Q2	4.84386e+07	1.17921e+08	2.96473e+07	3.07187e+08	2.67931e+08			To Q2	2.60048e+06	4.41921e+06	3.47422e+06	7.39619e+06	7.87493e+06
To Q3	1.24047e+09	1.91408e+09	1.01673e+09	2.19978e+09	3.81174e+08			To Q3	905980	46272.6	81917.6	35340.7	137440			To Q3	4.83464e+07	1.15501e+08	6.31648e+07	5.17026e+08	3.82091e+07			To Q3	1.16295e+07	4.87313e+06	3.47561e+06	2.41118e+07	3.13242e+07
To Max	8.83077e+08	5.73391e+09	2.19688e+08	2.12177e+09	1.2727e+09			To Max	215057	1.14887e+06	282959	74783	185926			To Max	2.262e+07	4.05465e+08	8.20967e+07	4.6074e+08	5.99064e+08			To Max	2.21862e+06	2.8258e+07	5.30418e+06	3.9695e+07	1.78133e+07
			R-/R+		P-/P+						R-/R+		P-/P+						R-/R+		P-/P+						R-/R+		P-/P+
log2Fold Change:			-0.2577		-1.41585			log2Fold Change:			3.38084		2.60624			log2Fold Change:			-0.776657		0.0268984			log2Fold Change:			0.575955		0.294466
Welch's T-Test (pValue):			0.00175669		9.46427e-20			Welch's T-Test (pValue):			8.56063e-07		2.27043e-05			Welch's T-Test (pValue):			0.00363781		0.455426			Welch's T-Test (pValue):			0.211615		0.188619
			R+/P+		R-/P-						R+/P+		R-/P-						R+/P+		R-/P-						R+/P+		R-/P-
log2Fold Change:			-0.837535		0.320613			log2Fold Change:			0.723194		1.4978			log2Fold Change:			-1.86509		-2.66864			log2Fold Change:			-2.0906		-1.80912
Welch's T-Test (pValue):			1.3679e-15		0.00494767			Welch's T-Test (pValue):			0.0916026		2.10271e-05			Welch's T-Test (pValue):			1.09939e-09		9.43719e-05			Welch's T-Test (pValue):			1.19207e-11		4.20685e-05
	QC	R+	R-	P+	P-				QC	R+	R-	P+	P-				QC	R+	R-	P+	P-				QC	R+	R-	P+	P-
Average: Median								Average: Median								Average: Median								Average: Median
	1.93924e+10	1.23075e+10	1.02943e+10	2.19935e+10	8.24291e+09				119823	161813	1.68558e+06	98019.3	596853				9.32411e+08	2.97093e+08	1.73418e+08	1.08228e+09	1.10265e+09				5.85187e+07	1.31298e+07	1.95721e+07	5.59232e+07	6.8586e+07
Relative Standard Deviation								Relative Standard Deviation								Relative Standard Deviation								Relative Standard Deviation
	0.352816	0.220895	0.130099	0.138994	0.0793753				1.14874	1.3323	0.240426	0.459366	0.29403				0.0887968	0.539883	0.387045	0.419901	0.352986				0.135465	0.750866	0.293391	0.373849	0.297681
Raw data: linear								Raw data: linear								Raw data: linear								Raw data: linear
	QC	R+	R-	P+	P-				QC	R+	R-	P+	P-				QC	R+	R-	P+	P-				QC	R+	R-	P+	P-
	1.80171e+10	1.01481e+10	1.00536e+10	1.39989e+10	7.77247e+09				107198	100700	1.26438e+06	110524	294346				1.00338e+09	1.03011e+08	1.11675e+08	1.00944e+09	1.03842e+09				4.72978e+07	1.06693e+07	1.14291e+07	1.15944e+08	1.06913e+08
	1.89782e+10	1.07241e+10	1.02943e+10	1.68197e+10	7.99383e+09				117275	117861	1.55042e+06	113136	533730				7.42689e+08	1.38913e+08	1.12199e+08	1.02621e+09	1.10265e+09				4.90112e+07	1.211e+07	1.19837e+07	1.18998e+08	1.17723e+08
	1.93924e+10	1.12836e+10	1.03737e+10	1.74109e+10	8.01965e+09				119823	1.35696e+06	1.65531e+06	114754	543760				8.2745e+08	1.39636e+08	1.43771e+08	1.06485e+09	1.1378e+09				5.57166e+07	1.21575e+07	1.60979e+07	1.1973e+08	5.34814e+07
	1.96975e+10	1.14109e+10	1.1311e+10	1.87966e+10	8.12562e+09				144361	150275	1.68558e+06	119181	555506				8.50536e+08	1.52963e+08	1.55719e+08	1.08228e+09	1.14086e+09				5.81422e+07	1.26648e+07	1.68322e+07	3.15411e+07	5.96469e+07
	1.98387e+10	1.17641e+10	1.15005e+10	1.94128e+10	8.36021e+09				195149	173352	1.69839e+06	119401	596853				9.1741e+08	1.62686e+08	1.73418e+08	1.15538e+09	1.37473e+09				5.85187e+07	1.35948e+07	1.95721e+07	3.64594e+07	6.0711e+07
	1.99244e+10	1.20239e+10	1.15307e+10	1.96977e+10	8.60314e+09				40255	176288	1.7675e+06	127958	611097				9.27626e+08	1.76883e+08	1.9705e+08	1.16436e+09	1.73992e+09				6.60968e+07	1.41252e+07	2.12788e+07	4.44542e+07	6.33002e+07
	2.06329e+10	1.22203e+10	7.39625e+09	1.9849e+10	8.68694e+09				6089.98	201501	2.03847e+06	138761	734293				9.32411e+08	1.78748e+08	2.36583e+08	1.35299e+09	4.03896e+08				7.01483e+07	1.45536e+07	2.30477e+07	4.53993e+07	6.8586e+07
	2.07472e+10	1.22856e+10	9.1786e+09	2.0256e+10	9.89679e+09				65955.9	201786	2.05045e+06	142928	825077				9.49918e+08	1.80445e+08	2.92009e+08	1.51857e+09	7.96306e+08				7.03856e+07	1.4594e+07	2.39249e+07	4.60126e+07	8.19548e+07
	2.08668e+10	1.23294e+10	9.65259e+09	2.0796e+10					92897.4	204123	797182	144631	920219				9.73199e+08	2.35839e+08	3.1868e+08	1.54337e+09	8.34717e+08				7.0963e+07	1.46437e+07	2.83519e+07	4.64851e+07	9.99101e+07
	2.08994e+10	1.25853e+10		2.0897e+10					4500	207548		147844					9.88316e+08	2.4153e+08		1.59896e+09					7.09808e+07	1.54475e+07		4.84603e+07
	2.1516e+10	1.27721e+10		2.11012e+10					4500	208265		158531					9.9902e+08	2.68761e+08		1.59965e+09					7.23669e+07	1.88547e+07		4.85937e+07
	8.57985e+09	1.29422e+10		2.1641e+10					1.0258e+06	216563		170976						2.71336e+08		1.68466e+09					5.0868e+07	1.90961e+07		4.86432e+07
	8.62427e+09	1.35658e+10		2.19817e+10					1.04473e+06	218060		208143						2.8431e+08		1.7517e+09					5.59183e+07	2.0334e+07		5.28737e+07
	8.64785e+09	1.38819e+10		2.20053e+10					1.10977e+06	269181		26331.2						3.09876e+08		1.82525e+09					5.62181e+07	2.32827e+06		5.33728e+07
	8.66899e+09	1.43348e+10		2.26652e+10					1.16946e+06	287187		35408.2						3.19212e+08		1.85385e+09					5.64672e+07	3.17709e+07		5.49444e+07
	8.74323e+09	1.458e+10		2.27193e+10					1.24086e+06	300249		41059.8						3.20757e+08		1.98548e+09					5.86589e+07	3.35242e+07		5.56355e+07
	8.80472e+09	1.48672e+10		2.29163e+10					974898	37281.6		4500						3.26039e+08		2.06005e+09					5.9923e+07	4.3205e+06		5.59232e+07
		1.53114e+10		2.32513e+10						53074.5		60686.7						3.66398e+08		4.59689e+08						4.36e+07		6.10237e+07
		1.60095e+10		2.39331e+10						55344.7		67892						3.69432e+08		5.09964e+08						4.62609e+07		6.15927e+07
		1.69824e+10		2.428e+10						68173		69745.4						4.26982e+08		5.32992e+08						4.74905e+06		6.43537e+07
		1.99555e+10		2.46134e+10						71187.3		74025.7						4.79971e+08		5.44485e+08						6.17967e+06		7.31439e+07
		7.91574e+09		2.50947e+10						72885		87197.9						5.05694e+08		6.12801e+08						6.74685e+06		7.72194e+07
		8.51933e+09		2.5183e+10						82557.3		87537.3						5.33037e+08		7.33002e+08						8.6507e+06		7.765e+07
		9.23094e+09		2.53117e+10						96701.2		88698.8						5.51219e+08		7.72889e+08						8.89019e+06		8.24199e+07
		9.29971e+09		2.61001e+10						4500		91116.6						6.62323e+08		7.77298e+08						9.7787e+06		8.71814e+07
		9.39128e+09		2.6315e+10						4500		94778						8.1806e+08		8.33377e+08						979757		9.01847e+07
												98019.3								8.97077e+08								9.59045e+07

## Sheet: S2i_FA
Propionate (C3:0)		KEGG:	C00163	HMDB:	237			Dodecanoate (C12:0)		KEGG:	C02679	HMDB:	638			Myristate (C14:0)		KEGG:	C06424	HMDB:	806			Myristoleiate (C14:1)		KEGG:	C08322	HMDB:	2000			Stearate (C18:0)		KEGG:	C01530	HMDB:	827			Oleate (C18:1n9)		KEGG:	C00712	HMDB:	207			Linoleiate (C18:2n)
	QC	R+	R-	P+	P-				QC	R+	R-	P+	P-				QC	R+	R-	P+	P-				QC	R+	R-	P+	P-				QC	R+	R-	P+	P-				QC	R+	R-	P+	P-				QC
Min	4.13511e+07	1.56121e+06	1.87514e+07	1.75456e+07	1.46067e+07			Min	5.49392e+07	1.32105e+07	6.79878e+07	3.04274e+07	4.68699e+07			Min	1.41894e+09	3.43231e+08	7.59019e+08	9.86333e+08	7.28101e+08			Min	1.46501e+07	3.02123e+06	609672	4.01789e+06	6.2748e+06			Min	8.43367e+09	2.89271e+08	1.5298e+09	2.32962e+09	2.09853e+09			Min	4.27778e+09	1.00929e+09	3.221e+08	3.16467e+09	1.67172e+09			Min	7.06432e+08
To Q1	3.65297e+06	8.66933e+06	4.26816e+06	1.95935e+07	1.84574e+07			To Q1	2.17494e+07	4.5487e+07	2.97782e+06	1.11022e+07	2.52942e+07			To Q1	1.67026e+08	1.36206e+09	1.37138e+07	2.85909e+08	3.15039e+08			To Q1	3.66124e+06	1.25477e+07	623479	6.68793e+06	947810			To Q1	3.09825e+09	3.71641e+09	7.21013e+08	7.41124e+09	1.34836e+09			To Q1	6.12074e+08	3.15926e+09	1.2186e+08	2.51966e+09	5.06645e+08			To Q1	6.7798e+07
To Q2	4.00876e+06	2.73614e+06	6.00478e+06	2.05977e+07	4.18563e+06			To Q2	8.68477e+06	2.79576e+07	1.09447e+07	3.25545e+06	5.86461e+06			To Q2	6.02435e+08	3.94196e+08	1.06199e+08	2.82085e+08	2.8958e+08			To Q2	4.1142e+06	8.55482e+06	877404	2.03584e+06	9.61669e+06			To Q2	7.55866e+09	5.62684e+09	5.57979e+08	3.17119e+09	1.83629e+09			To Q2	1.31765e+09	1.71513e+09	3.33726e+08	7.30787e+08	1.65443e+09			To Q2	2.06237e+09
To Q3	1.69865e+07	2.86263e+06	1.31235e+07	1.63902e+07	4.10068e+07			To Q3	6.17329e+06	1.58872e+07	5.94509e+06	6.40438e+06	5.294e+06			To Q3	4.12722e+08	2.22215e+08	2.2891e+07	2.81188e+08	6.79735e+08			To Q3	6.03357e+06	1.45551e+07	156245	5.85606e+06	3.68544e+06			To Q3	7.85262e+09	3.10754e+09	1.58789e+09	9.3931e+09	8.92325e+08			To Q3	3.29702e+09	1.61219e+09	4.4237e+08	1.57558e+09	1.37877e+09			To Q3	8.82994e+08
To Max	1.85206e+07	3.94967e+07	8.54843e+06	8.64242e+07	5.08011e+07			To Max	9.29642e+06	3.21622e+07	1.06448e+07	5.95714e+07	1.49371e+08			To Max	3.92996e+08	8.68052e+08	1.6628e+08	9.14261e+08	1.61491e+09			To Max	5.2775e+06	2.56958e+07	5.55435e+06	4.08112e+07	6.26804e+07			To Max	1.88147e+10	1.31359e+10	2.71796e+09	1.99416e+10	4.23568e+09			To Max	3.89357e+09	4.92596e+09	2.09374e+09	5.09742e+09	6.7106e+09			To Max	3.66215e+08
			R-/R+		P-/P+						R-/R+		P-/P+						R-/R+		P-/P+						R-/R+		P-/P+						R-/R+		P-/P+						R-/R+		P-/P+
log2Fold Change:			1.16245		-0.63226			log2Fold Change:			-0.0812372		0.800986			log2Fold Change:			-1.25621		-0.221917			log2Fold Change:			-3.51476		0.402279			log2Fold Change:			-1.77796		-1.28924			log2Fold Change:			-2.91946		-0.74308			log2Fold Change:
Welch's T-Test (pValue):			0.00354638		0.668713			Welch's T-Test (pValue):			0.997135		0.0499869			Welch's T-Test (pValue):			1.48676e-10		0.910435			Welch's T-Test (pValue):			4.23146e-08		0.419798			Welch's T-Test (pValue):			7.92635e-05		1.68958e-05			Welch's T-Test (pValue):			3.61281e-08		0.110173			Welch's T-Test (pValue):
			R+/P+		R-/P-						R+/P+		R-/P-						R+/P+		R-/P-						R+/P+		R-/P-						R+/P+		R-/P-						R+/P+		R-/P-
log2Fold Change:			-2.15468		-0.359968			log2Fold Change:			0.952266		0.0700428			log2Fold Change:			0.433745		-0.600549			log2Fold Change:			0.920904		-2.99614			log2Fold Change:			-0.422733		-0.911458			log2Fold Change:			-0.124758		-2.30114			log2Fold Change:
Welch's T-Test (pValue):			6.61246e-08		0.121297			Welch's T-Test (pValue):			5.92249e-05		0.566813			Welch's T-Test (pValue):			0.0245452		0.0327924			Welch's T-Test (pValue):			0.010004		0.036925			Welch's T-Test (pValue):			0.00892342		0.110242			Welch's T-Test (pValue):			0.170944		0.0247737			Welch's T-Test (pValue):
	QC	R+	R-	P+	P-				QC	R+	R-	P+	P-				QC	R+	R-	P+	P-				QC	R+	R-	P+	P-				QC	R+	R-	P+	P-				QC	R+	R-	P+	P-				QC
Average: Median								Average: Median								Average: Median								Average: Median								Average: Median								Average: Median								Average: Median
	4.90129e+07	1.29667e+07	2.90243e+07	5.77367e+07	3.72497e+07				8.53733e+07	8.66551e+07	8.19104e+07	4.47851e+07	7.80286e+07				2.1884e+09	2.09948e+09	8.78932e+08	1.55433e+09	1.33272e+09				2.24255e+07	2.41238e+07	2.11055e+06	1.27417e+07	1.68393e+07				1.90906e+10	9.63252e+09	2.80879e+09	1.29121e+10	5.28318e+09				6.2075e+09	5.88368e+09	7.77686e+08	6.41512e+09	3.83279e+09				2.8366e+09
Relative Standard Deviation								Relative Standard Deviation								Relative Standard Deviation								Relative Standard Deviation								Relative Standard Deviation								Relative Standard Deviation								Relative Standard Deviation
	0.259415	0.683599	0.389722	0.527822	0.697652				0.16922	0.382102	0.126909	0.345692	0.593415				0.278993	0.287033	0.132075	0.304832	0.566857				0.268034	0.59618	0.868983	0.680164	1.06117				0.488727	0.67768	0.551777	0.65574	0.514252				0.401061	0.478877	0.921675	0.355656	0.76044				0.561173
Raw data: linear								Raw data: linear								Raw data: linear								Raw data: linear								Raw data: linear								Raw data: linear								Raw data: linear
	QC	R+	R-	P+	P-				QC	R+	R-	P+	P-				QC	R+	R-	P+	P-				QC	R+	R-	P+	P-				QC	R+	R-	P+	P-				QC	R+	R-	P+	P-				QC
	4.32764e+07	1.01316e+07	1.87514e+07	1.08469e+08	1.29058e+08				1.00653e+08	1.03592e+08	6.79878e+07	1.10761e+08	2.32693e+08				1.63888e+09	1.02114e+09	1.03554e+09	1.11701e+09	1.04314e+09				1.87137e+07	1.1535e+07	1.08724e+06	1.06494e+07	1.09339e+07				1.07125e+10	1.01085e+10	1.5298e+09	1.09516e+10	1.04112e+10				1.05571e+10	1.00929e+09	1.0357e+09	1.0827e+10	1.19222e+10				2.10031e+09
	4.50041e+07	1.05275e+07	1.98632e+07	1.1129e+08	1.46067e+07				1.00843e+08	1.06577e+08	7.04349e+07	3.04274e+07	4.68699e+07				1.82406e+09	1.3929e+09	1.0681e+09	1.15934e+09	1.29367e+09				1.96053e+07	1.16212e+07	1.23315e+06	1.07011e+07	1.68393e+07				1.15319e+10	1.02567e+10	1.53865e+09	1.09903e+10	2.09853e+09				1.12839e+10	1.24193e+10	1.04867e+09	1.14793e+10	1.67172e+09				2.46555e+09
	4.88595e+07	1.13498e+07	2.30195e+07	1.60551e+08	2.88556e+07				5.49392e+07	1.08327e+08	7.09657e+07	3.20077e+07	6.14657e+07				2.1884e+09	1.48031e+09	7.59019e+08	1.20231e+09	1.33272e+09				2.24255e+07	1.3112e+07	1.79919e+06	1.07105e+07	1.70856e+07				1.6185e+10	1.04886e+10	2.25081e+09	1.16466e+10	2.3465e+09				1.1617e+10	1.24218e+10	1.73421e+09	1.28261e+10	1.83449e+09				2.8366e+09
	5.40676e+07	1.14187e+07	2.31433e+07	1.75456e+07	3.30641e+07				6.05256e+07	1.14973e+08	7.69618e+07	3.3181e+07	7.2164e+07				2.41411e+09	1.52185e+09	7.68144e+08	1.2604e+09	1.42222e+09				2.3721e+07	1.51265e+07	2.11055e+06	1.10056e+07	2.05247e+07				1.64026e+10	1.05503e+10	2.37372e+09	1.16734e+10	3.44689e+09				1.33981e+10	2.67841e+09	3.221e+08	1.30881e+10	2.29298e+09				3.03128e+09
	5.61253e+07	1.15595e+07	2.90243e+07	2.30728e+07	3.50669e+07				6.40443e+07	1.17206e+08	8.19104e+07	3.69291e+07	7.7304e+07				2.41847e+09	1.58803e+09	7.72733e+08	1.26784e+09	2.01245e+09				2.54388e+07	1.68964e+07	2.12161e+06	1.10886e+07	4.51837e+07				1.90906e+10	1.11381e+10	2.80879e+09	1.29121e+10	3.54637e+09				5.25619e+09	2.73462e+09	3.3138e+09	3.16467e+09	3.53604e+09				3.14316e+09
	6.4788e+07	1.21251e+07	3.12166e+07	2.37777e+07	3.72497e+07				6.7294e+07	1.29596e+08	8.30029e+07	3.87622e+07	7.80286e+07				2.42135e+09	1.69224e+09	7.90176e+08	1.27143e+09	2.89371e+09				2.82341e+07	1.72409e+07	2.2668e+06	1.16813e+07	6.2748e+06				2.54564e+10	1.32741e+10	2.88618e+09	1.3112e+10	5.28318e+09				5.65988e+09	2.84868e+09	3.54782e+08	4.17311e+09	4.12955e+09				3.21764e+09
	6.59994e+07	1.26717e+07	4.21479e+07	2.8238e+07	3.78085e+07				7.83397e+07	1.32105e+07	8.78555e+07	3.90533e+07	8.01679e+07				2.60112e+09	1.74444e+09	8.78932e+08	1.27305e+09	3.62736e+09				2.84591e+07	1.77914e+07	5.54445e+06	1.18059e+07	7.17324e+06				2.69432e+10	1.39747e+10	4.39668e+09	1.44994e+10	5.59312e+09				6.2075e+09	2.93485e+09	4.73686e+08	4.58248e+09	4.14679e+09				3.71959e+09
	7.44071e+07	1.32617e+07	4.90641e+07	2.91544e+07	7.82565e+07				8.41985e+07	1.34704e+08	9.03289e+07	4.13347e+07	8.33226e+07				2.89061e+09	1.90873e+09	8.9309e+08	1.31679e+09	7.28101e+08				2.98815e+07	1.87988e+07	609672	1.25568e+07	7.22261e+06				2.69982e+10	1.71951e+10	4.72298e+09	1.65705e+10	6.17551e+09				6.76396e+09	3.5878e+09	5.19671e+08	4.68035e+09	8.40587e+09				3.73973e+09
	7.47421e+07	1.34686e+07	5.06963e+07	3.23654e+07	9.68802e+07				8.53733e+07	2.29522e+07	9.85002e+07	4.17245e+07	9.50951e+07				2.90669e+09	1.98595e+09	9.01823e+08	1.37019e+09	9.99658e+08				3.18387e+07	2.11146e+07	7.82115e+06	1.27417e+07	8.32051e+07				3.138e+10	1.73748e+10	7.11464e+09	1.6659e+10	7.02924e+09				8.1399e+09	4.16855e+09		5.18517e+09					3.78953e+09
	8.00829e+07	1.3855e+07		3.54016e+07					9.15466e+07	4.24779e+07		4.17577e+07					2.98345e+09	2.03303e+09		1.38658e+09					3.29529e+07	2.3933e+07		1.28819e+07					8.43367e+09	1.97747e+10		1.77609e+10					8.8632e+09	4.67424e+09		5.27973e+09					3.95246e+09
	8.452e+07	1.44305e+07		3.88765e+07					9.85544e+07	4.83063e+07		4.3763e+07					2.99412e+09	2.05778e+09		1.40292e+09					3.37366e+07	2.43146e+07		1.35144e+07					8.93501e+09	2.06604e+09		2.20564e+10					9.50452e+09	5.04926e+09		5.66526e+09					4.08581e+09
	4.13511e+07	1.4503e+07		4.44513e+07					7.66886e+07	4.99905e+07		4.3811e+07					1.41894e+09	2.09875e+09		1.49471e+09					1.46501e+07	2.6215e+07		1.36065e+07					1.69244e+10	2.26541e+10		2.25539e+10					4.27778e+09	5.06234e+09		5.74157e+09					7.06432e+08
	4.17007e+07	1.52675e+07		4.52158e+07					8.33203e+07	5.38512e+07		4.408e+07					1.46685e+09	2.10022e+09		1.55433e+09					1.67261e+07	2.75962e+07		1.53534e+07					2.06501e+10	2.5876e+10		2.32962e+09					4.53207e+09	5.17655e+09		5.82383e+09					7.45399e+08
	4.20663e+07	1.56121e+06		4.909e+07					8.81854e+07	5.77162e+07		4.43928e+07					1.46993e+09	2.11446e+09		1.58619e+09					1.74768e+07	2.7832e+07		1.5509e+07					2.1091e+10	2.89271e+08		2.68712e+10					4.65092e+09	5.87347e+09		5.88991e+09					7.45818e+08
	4.57564e+07	1.60166e+07		5.4318e+07					8.89801e+07	6.16413e+07		4.47851e+07					1.56855e+09	2.1219e+09		1.58778e+09					1.78924e+07	3.02123e+06		1.83968e+07					2.96171e+10	2.96802e+09		2.75568e+10					4.71361e+09	5.88368e+09		6.15422e+09					7.6379e+08
	4.77419e+07	2.03121e+07		5.72369e+07					8.90355e+07	6.74267e+07		4.52572e+07					1.58597e+09	2.25774e+09		1.62993e+09					1.83113e+07	3.10484e+07		1.87986e+07					4.57579e+10	2.985e+09		2.99334e+10					4.88985e+09	5.89376e+09		6.17583e+09					7.7423e+08
	4.90129e+07	2.14039e+07		5.77367e+07					9.42825e+07	7.09372e+07		4.61167e+07					1.62186e+09	2.27301e+09		1.72966e+09					1.90106e+07	3.8572e+07		2.19362e+07					9.33417e+09	3.06101e+09		3.51381e+10					5.04732e+09	5.92311e+09		6.36123e+09					8.17568e+08
		2.24702e+07		5.8903e+07						8.09287e+07		4.85553e+07						2.32116e+09		1.76603e+09						3.87145e+07		2.38676e+07						3.24582e+09		3.89995e+10						6.20125e+09		6.46901e+09
		2.64011e+07		6.26446e+07						8.14817e+07		4.89669e+07						2.32188e+09		1.80882e+09						4.14882e+07		2.71335e+07						3.7643e+09		4.05667e+09						6.89151e+09		7.06945e+09
		3.07853e+07		6.29847e+07						8.57347e+07		5.02248e+07						2.3694e+09		1.86222e+09						4.17058e+07		2.90363e+07						4.72983e+09		4.22467e+10						7.06706e+09		7.20569e+09
		5.5326e+07		6.3828e+07						8.75754e+07		5.0232e+07						2.48266e+09		2.2054e+09						4.28963e+07		3.54569e+07						6.32168e+09		4.27698e+09						7.49587e+09		7.3905e+09
		5.96579e+06		6.39905e+07						8.84545e+07		5.21469e+07						2.63119e+09		2.381e+09						4.2912e+07		4.01789e+06						7.1693e+09		6.08142e+09						8.50748e+09		7.44795e+09
		6.44745e+06		7.07291e+07						8.88695e+07		5.34717e+07						2.63698e+09		2.442e+09						6.09184e+07		5.94089e+07						7.48134e+09		7.21599e+09						9.25661e+09		7.78421e+09
		6.61625e+06		7.75249e+07						9.16861e+07		5.94241e+07						2.68127e+09		2.45142e+09						6.25377e+06		7.09363e+06						7.51151e+09		8.90274e+09						9.28584e+09		8.05953e+09
		8.41772e+06		8.25443e+07						9.46955e+07		6.0146e+07						3.18975e+09		2.74506e+09						6.43747e+07		7.37381e+06						9.26727e+09		9.72539e+09						9.29831e+09		8.83802e+09
		9.69084e+06		8.92658e+07						9.93943e+07		7.6369e+07						3.43231e+08		2.74978e+09						8.52213e+06		8.9476e+06						9.99777e+09		9.75633e+09								8.84234e+09
				9.03543e+07								8.55897e+07								9.86333e+08								9.55292e+06								9.76048e+09
[truncated: 136 more columns]

[truncated: 1 more sheets: S2j_Lipids]
